# Supplementary material for: An Externally-Validated Dynamic Nomogram Based on Clinicopathological Characteristics for Evaluating the Risk of Lymph Node Metastasis in Small-Size Non-small Cell Lung Cancer
Source: Front Oncol. 2020 Aug 7;10:1322. doi: 10.3389/fonc.2020.01322 (PMC7426394; doi:10.3389/fonc.2020.01322)
Supplement: Supplementary file 1 [file Data_Sheet_1.ZIP]

Archive with 166 entries (156 files):
- DynamicNomogram/
- DynamicNomogram/packrat/
- DynamicNomogram/packrat/packrat.lock
- __MACOSX/
- __MACOSX/DynamicNomogram/
- __MACOSX/DynamicNomogram/packrat/
- __MACOSX/DynamicNomogram/packrat/._packrat.lock
- DynamicNomogram/packrat/.DS_Store
- __MACOSX/DynamicNomogram/packrat/._.DS_Store
- DynamicNomogram/packrat/desc/
- DynamicNomogram/packrat/desc/crosstalk
- __MACOSX/DynamicNomogram/packrat/desc/
- __MACOSX/DynamicNomogram/packrat/desc/._crosstalk
- DynamicNomogram/packrat/desc/stringi
- __MACOSX/DynamicNomogram/packrat/desc/._stringi
- DynamicNomogram/packrat/desc/data.table
- __MACOSX/DynamicNomogram/packrat/desc/._data.table
- DynamicNomogram/packrat/desc/MASS
- __MACOSX/DynamicNomogram/packrat/desc/._MASS
- DynamicNomogram/packrat/desc/glue
- __MACOSX/DynamicNomogram/packrat/desc/._glue
- DynamicNomogram/packrat/desc/pkgconfig
- __MACOSX/DynamicNomogram/packrat/desc/._pkgconfig
- DynamicNomogram/packrat/desc/colorspace
- __MACOSX/DynamicNomogram/packrat/desc/._colorspace
- DynamicNomogram/packrat/desc/htmltools
- __MACOSX/DynamicNomogram/packrat/desc/._htmltools
- DynamicNomogram/packrat/desc/jsonlite
- __MACOSX/DynamicNomogram/packrat/desc/._jsonlite
- DynamicNomogram/packrat/desc/plogr
- __MACOSX/DynamicNomogram/packrat/desc/._plogr
- DynamicNomogram/packrat/desc/gtable
- __MACOSX/DynamicNomogram/packrat/desc/._gtable
- DynamicNomogram/packrat/desc/httr
- __MACOSX/DynamicNomogram/packrat/desc/._httr
- DynamicNomogram/packrat/desc/utf8
- __MACOSX/DynamicNomogram/packrat/desc/._utf8
- DynamicNomogram/packrat/desc/shiny
- __MACOSX/DynamicNomogram/packrat/desc/._shiny
- DynamicNomogram/packrat/desc/stargazer
- __MACOSX/DynamicNomogram/packrat/desc/._stargazer
- DynamicNomogram/packrat/desc/rlang
- __MACOSX/DynamicNomogram/packrat/desc/._rlang
- DynamicNomogram/packrat/desc/praise
- __MACOSX/DynamicNomogram/packrat/desc/._praise
- DynamicNomogram/packrat/desc/vctrs
- __MACOSX/DynamicNomogram/packrat/desc/._vctrs
- DynamicNomogram/packrat/desc/htmlwidgets
- __MACOSX/DynamicNomogram/packrat/desc/._htmlwidgets
- DynamicNomogram/packrat/desc/askpass
- __MACOSX/DynamicNomogram/packrat/desc/._askpass
- DynamicNomogram/packrat/desc/ggplot2
- __MACOSX/DynamicNomogram/packrat/desc/._ggplot2
- DynamicNomogram/packrat/desc/digest
- __MACOSX/DynamicNomogram/packrat/desc/._digest
- DynamicNomogram/packrat/desc/prediction
- __MACOSX/DynamicNomogram/packrat/desc/._prediction
- DynamicNomogram/packrat/desc/tidyr
- __MACOSX/DynamicNomogram/packrat/desc/._tidyr
- DynamicNomogram/packrat/desc/labeling
- __MACOSX/DynamicNomogram/packrat/desc/._labeling
- DynamicNomogram/packrat/desc/tibble
- __MACOSX/DynamicNomogram/packrat/desc/._tibble
- DynamicNomogram/packrat/desc/magrittr
- __MACOSX/DynamicNomogram/packrat/desc/._magrittr
- DynamicNomogram/packrat/desc/crayon
- __MACOSX/DynamicNomogram/packrat/desc/._crayon
- DynamicNomogram/packrat/desc/lifecycle
- __MACOSX/DynamicNomogram/packrat/desc/._lifecycle
- DynamicNomogram/packrat/desc/tidyselect
- __MACOSX/DynamicNomogram/packrat/desc/._tidyselect
- DynamicNomogram/packrat/desc/lazyeval
- __MACOSX/DynamicNomogram/packrat/desc/._lazyeval
- DynamicNomogram/packrat/desc/cli
- __MACOSX/DynamicNomogram/packrat/desc/._cli
- DynamicNomogram/packrat/desc/promises
- __MACOSX/DynamicNomogram/packrat/desc/._promises
- DynamicNomogram/packrat/desc/R6
- __MACOSX/DynamicNomogram/packrat/desc/._R6
- DynamicNomogram/packrat/desc/pillar
- __MACOSX/DynamicNomogram/packrat/desc/._pillar
- DynamicNomogram/packrat/desc/plotly
- __MACOSX/DynamicNomogram/packrat/desc/._plotly
- DynamicNomogram/packrat/desc/xtable
- __MACOSX/DynamicNomogram/packrat/desc/._xtable
- DynamicNomogram/packrat/desc/scales
- __MACOSX/DynamicNomogram/packrat/desc/._scales
- DynamicNomogram/packrat/desc/assertthat
- __MACOSX/DynamicNomogram/packrat/desc/._assertthat
- DynamicNomogram/packrat/desc/lattice
- __MACOSX/DynamicNomogram/packrat/desc/._lattice
- DynamicNomogram/packrat/desc/nlme
- __MACOSX/DynamicNomogram/packrat/desc/._nlme
- DynamicNomogram/packrat/desc/testthat
- __MACOSX/DynamicNomogram/packrat/desc/._testthat
- DynamicNomogram/packrat/desc/curl
- __MACOSX/DynamicNomogram/packrat/desc/._curl
- DynamicNomogram/packrat/desc/sys
- __MACOSX/DynamicNomogram/packrat/desc/._sys
- DynamicNomogram/packrat/desc/evaluate
- __MACOSX/DynamicNomogram/packrat/desc/._evaluate
- DynamicNomogram/packrat/desc/httpuv
- __MACOSX/DynamicNomogram/packrat/desc/._httpuv
- DynamicNomogram/packrat/desc/BH
- __MACOSX/DynamicNomogram/packrat/desc/._BH
- DynamicNomogram/packrat/desc/RColorBrewer
- __MACOSX/DynamicNomogram/packrat/desc/._RColorBrewer
- DynamicNomogram/packrat/desc/compare
- __MACOSX/DynamicNomogram/packrat/desc/._compare
- DynamicNomogram/packrat/desc/yaml
- __MACOSX/DynamicNomogram/packrat/desc/._yaml
- DynamicNomogram/packrat/desc/purrr
- __MACOSX/DynamicNomogram/packrat/desc/._purrr
- DynamicNomogram/packrat/desc/mime
- __MACOSX/DynamicNomogram/packrat/desc/._mime
- DynamicNomogram/packrat/desc/mgcv
- __MACOSX/DynamicNomogram/packrat/desc/._mgcv
- DynamicNomogram/packrat/desc/base64enc
- __MACOSX/DynamicNomogram/packrat/desc/._base64enc
- DynamicNomogram/packrat/desc/later
- __MACOSX/DynamicNomogram/packrat/desc/._later
- DynamicNomogram/packrat/desc/withr
- __MACOSX/DynamicNomogram/packrat/desc/._withr
- DynamicNomogram/packrat/desc/dplyr
- __MACOSX/DynamicNomogram/packrat/desc/._dplyr
- DynamicNomogram/packrat/desc/hexbin
- __MACOSX/DynamicNomogram/packrat/desc/._hexbin
- DynamicNomogram/packrat/desc/isoband
- __MACOSX/DynamicNomogram/packrat/desc/._isoband
- DynamicNomogram/packrat/desc/sourcetools
- __MACOSX/DynamicNomogram/packrat/desc/._sourcetools
- DynamicNomogram/packrat/desc/openssl
- __MACOSX/DynamicNomogram/packrat/desc/._openssl
- DynamicNomogram/packrat/desc/ellipsis
- __MACOSX/DynamicNomogram/packrat/desc/._ellipsis
- DynamicNomogram/packrat/desc/Matrix
- __MACOSX/DynamicNomogram/packrat/desc/._Matrix
- DynamicNomogram/packrat/desc/viridisLite
- __MACOSX/DynamicNomogram/packrat/desc/._viridisLite
- DynamicNomogram/packrat/desc/fansi
- __MACOSX/DynamicNomogram/packrat/desc/._fansi
- DynamicNomogram/packrat/desc/munsell
- __MACOSX/DynamicNomogram/packrat/desc/._munsell
- DynamicNomogram/packrat/desc/Rcpp
- __MACOSX/DynamicNomogram/packrat/desc/._Rcpp
- DynamicNomogram/rsconnect/
- DynamicNomogram/rsconnect/shinyapps.io/
- DynamicNomogram/rsconnect/shinyapps.io/nomogramwyj/
- DynamicNomogram/rsconnect/shinyapps.io/nomogramwyj/27978155ff984a9f9616812a465b802c.dcf
- DynamicNomogram/.DS_Store
- __MACOSX/DynamicNomogram/._.DS_Store
- DynamicNomogram/ui.R
- __MACOSX/DynamicNomogram/._ui.R
- DynamicNomogram/global.R
- __MACOSX/DynamicNomogram/._global.R
- DynamicNomogram/functions.R
- __MACOSX/DynamicNomogram/._functions.R
- DynamicNomogram/manifest.json
- __MACOSX/DynamicNomogram/._manifest.json
- DynamicNomogram/.Rapp.history
- DynamicNomogram/README.txt
- __MACOSX/DynamicNomogram/._README.txt
- DynamicNomogram/data.RData
- __MACOSX/DynamicNomogram/._data.RData
- DynamicNomogram/server.R
- __MACOSX/DynamicNomogram/._server.R
