# Supplementary material for: An Externally-Validated Dynamic Nomogram Based on Clinicopathological Characteristics for Evaluating the Risk of Lymph Node Metastasis in Small-Size Non-small Cell Lung Cancer
Source: Front Oncol. 2020 Aug 7;10:1322. doi: 10.3389/fonc.2020.01322 (PMC7426394; doi:10.3389/fonc.2020.01322)
Supplement: Supplementary file 1 [file Data_Sheet_1.ZIP › DynamicNomogram/packrat/packrat.lock]

PackratFormat: 1.4
PackratVersion: 0.5.0
RVersion: 3.5.2
Repos: CRAN=https://mirrors.e-ducation.cn/CRAN/

Package: BH
Source: CRAN
Version: 1.69.0-1
Hash: 15f597ed227897f4f793b6161260f4b9

Package: MASS
Source: CRAN
Version: 7.3-51.5
Hash: be4bb419f1da59af6a9962ea3706eb05

Package: Matrix
Source: CRAN
Version: 1.2-15
Hash: d1bdb46e08828615f3182e2e0375f86a
Requires: lattice

Package: R6
Source: CRAN
Version: 2.4.0
Hash: 948a547c484e5bea15eee76cc53cce3f

Package: RColorBrewer
Source: CRAN
Version: 1.1-2
Hash: c0d56cd15034f395874c870141870c25

Package: Rcpp
Source: CRAN
Version: 1.0.2
Hash: d04e441a8d398e3d3a71f294c07fa94d

Package: askpass
Source: CRAN
Version: 1.1
Hash: 6f6c430e3cd0dd7d48f447700f4d7e7f
Requires: sys

Package: assertthat
Source: CRAN
Version: 0.2.1
Hash: 622be49032fe50bd42e96aaef613e209

Package: base64enc
Source: CRAN
Version: 0.1-3
Hash: c590d29e555926af053055e23ee79efb

Package: cli
Source: CRAN
Version: 1.1.0
Hash: bc4e54014c2049f2605ad0c3ba0cce6b
Requires: assertthat, crayon

Package: colorspace
Source: CRAN
Version: 1.4-1
Hash: 60a56e9998b8b58ee378db3dc91b27a5

Package: compare
Source: CRAN
Version: 0.2-6
Hash: b9aea3450a31bce297fb0a45321002ab

Package: crayon
Source: CRAN
Version: 1.3.4
Hash: ff2840dd9b0d563fc80377a5a45510cd

Package: crosstalk
Source: CRAN
Version: 1.0.0
Hash: c13adea5906fbe2becfcb5f843b26749
Requires: R6, ggplot2, htmltools, jsonlite, lazyeval, shiny

Package: curl
Source: CRAN
Version: 3.3
Hash: b201f64e6e1469e8a3571c746ffa9059

Package: data.table
Source: CRAN
Version: 1.12.2
Hash: b1642cf2ee0ab1d1b152ffacdb4401f7

Package: digest
Source: CRAN
Version: 0.6.18
Hash: 65f62365ec69ddd17230d2ffe891a6ab

Package: dplyr
Source: CRAN
Version: 0.8.3
Hash: 201287c2b23cff8b2ef156ec8b1e57f2
Requires: BH, R6, Rcpp, assertthat, glue, magrittr, pkgconfig, plogr,
    rlang, tibble, tidyselect

Package: ellipsis
Source: CRAN
Version: 0.3.0
Hash: 30b58109e4d7c6184a9c2e32f9ae38c6
Requires: rlang

Package: evaluate
Source: CRAN
Version: 0.14
Hash: 18306cc3bc1aec7b7360eea8a0eb0ee1

Package: fansi
Source: CRAN
Version: 0.4.0
Hash: f147621f72b561485bfffcae78c4f5d5

Package: ggplot2
Source: CRAN
Version: 3.3.0
Hash: 0c4c6d28acdded392fce8d3d65f088de
Requires: MASS, digest, glue, gtable, isoband, mgcv, rlang, scales,
    tibble, withr

Package: glue
Source: CRAN
Version: 1.3.1
Hash: 660bbbe3803c7cf7c9489a7d99a9c0ed

Package: gtable
Source: CRAN
Version: 0.3.0
Hash: a9e7b0666eb933a0cb36779240b4462e

Package: hexbin
Source: CRAN
Version: 1.27.3
Hash: ef5d209d1a740fbc5b1f8bbaa46679cb
Requires: lattice

Package: htmltools
Source: CRAN
Version: 0.4.0
Hash: 3f49193aa22146296cee8ae091b6303a
Requires: Rcpp, digest, rlang

Package: htmlwidgets
Source: CRAN
Version: 1.5
Hash: a12d9a19f398f9ba6d5002bca40e1ee3
Requires: htmltools, jsonlite, yaml

Package: httpuv
Source: CRAN
Version: 1.5.2
Hash: bedc97351732877695aa0f20e32d6ad9
Requires: BH, R6, Rcpp, later, promises

Package: httr
Source: CRAN
Version: 1.4.1
Hash: cc16de93eaabd3c6d0785cb8e6d059ab
Requires: R6, curl, jsonlite, mime, openssl

Package: isoband
Source: CRAN
Version: 0.2.0
Hash: ab61f3ef281a9629cefa12d34b63790b
Requires: Rcpp, testthat

Package: jsonlite
Source: CRAN
Version: 1.6
Hash: 5f969e213e966135393e3e304abf3f49

Package: labeling
Source: CRAN
Version: 0.3
Hash: ecf589b42cd284b03a4beb9665482d3e

Package: later
Source: CRAN
Version: 1.0.0
Hash: 205ee1ecb9ea284441563fc014b45ece
Requires: BH, Rcpp, rlang

Package: lattice
Source: CRAN
Version: 0.20-38
Hash: 45211081d39bb6d5a89fd789105901aa

Package: lazyeval
Source: CRAN
Version: 0.2.2
Hash: 563563691bea3cde6945a98996d7c166

Package: lifecycle
Source: CRAN
Version: 0.2.0
Hash: df8649860c43571aab68cc73a2a02807
Requires: glue, rlang

Package: magrittr
Source: CRAN
Version: 1.5
Hash: bdc4d48c3135e8f3b399536ddf160df4

Package: mgcv
Source: CRAN
Version: 1.8-26
Hash: e02928c5c84951987f5c0d55079e6576
Requires: Matrix, nlme

Package: mime
Source: CRAN
Version: 0.6
Hash: 2ed8f98b8284ad733f3907fc6e2f1334

Package: munsell
Source: CRAN
Version: 0.5.0
Hash: 38d0efee9bb99bef143bde41c4ce715c
Requires: colorspace

Package: nlme
Source: CRAN
Version: 3.1-137
Hash: 6166071071587a867cbe534e84fc5c0c
Requires: lattice

Package: openssl
Source: CRAN
Version: 1.3
Hash: 7235e0ada86fbb386b7e2e3046cda46e
Requires: askpass

Package: pillar
Source: CRAN
Version: 1.4.3
Hash: 64ebcd61a33f2bd9059ffa8a323fd620
Requires: cli, crayon, fansi, rlang, utf8, vctrs

Package: pkgconfig
Source: CRAN
Version: 2.0.2
Hash: b0fd6ed908e150b77e5f00c6478bd58c

Package: plogr
Source: CRAN
Version: 0.2.0
Hash: 81a8008a5e7858552503935f1abe48aa

Package: plotly
Source: CRAN
Version: 4.9.0
Hash: 728c69323bb3e8f91f6304d847c034cc
Requires: RColorBrewer, base64enc, crosstalk, data.table, digest,
    dplyr, ggplot2, hexbin, htmltools, htmlwidgets, httr, jsonlite,
    lazyeval, magrittr, promises, purrr, rlang, scales, tibble, tidyr,
    viridisLite

Package: praise
Source: CRAN
Version: 1.0.0
Hash: 77da8f1df873a4b91e5c4a68fe2fb1b6

Package: prediction
Source: CRAN
Version: 0.3.14
Hash: 047f0d9ffe70a98fad554629207ed0c9
Requires: data.table

Package: promises
Source: CRAN
Version: 1.1.0
Hash: 0404586e7e8dff0de5fde4a65f37e39b
Requires: R6, Rcpp, later, magrittr, rlang

Package: purrr
Source: CRAN
Version: 0.3.3
Hash: d4f497f8a97ef6c7182a87b2476748d1
Requires: magrittr, rlang

Package: rlang
Source: CRAN
Version: 0.4.5
Hash: 99d62d0aaf54a9938784f4485efa9933

Package: scales
Source: CRAN
Version: 1.0.0
Hash: f4f1b13b6774ee3122a36466d1bc50b8
Requires: R6, RColorBrewer, Rcpp, labeling, munsell, viridisLite

Package: shiny
Source: CRAN
Version: 1.3.2
Hash: a48cf01573400333efa51dc999ab6447
Requires: R6, crayon, digest, htmltools, httpuv, jsonlite, later, mime,
    promises, rlang, sourcetools, xtable

Package: sourcetools
Source: CRAN
Version: 0.1.7
Hash: d093478ac90064e670cd4bf1a99b47b6

Package: stargazer
Source: CRAN
Version: 5.2.2
Hash: 525fd4f37777ec78ef50b9a9af625246

Package: stringi
Source: CRAN
Version: 1.4.3
Hash: ed2a82fc7cc668c1345223d938cdfaf2

Package: sys
Source: CRAN
Version: 3.1
Hash: dc2a997b1b9a2d3f9c234491153cb951

Package: testthat
Source: CRAN
Version: 2.2.1
Hash: ec68d8eb0203c88d5efa62e67fba2a97
Requires: R6, cli, crayon, digest, evaluate, magrittr, praise, rlang,
    withr

Package: tibble
Source: CRAN
Version: 3.0.0
Hash: 2a6d1094f2ebc4c8ebc01ef0b2b1a10a
Requires: cli, crayon, ellipsis, fansi, lifecycle, magrittr, pillar,
    pkgconfig, rlang, vctrs

Package: tidyr
Source: CRAN
Version: 1.0.2
Hash: 2d94e585340de994793831859f87e3f4
Requires: Rcpp, dplyr, ellipsis, glue, lifecycle, magrittr, purrr,
    rlang, stringi, tibble, tidyselect, vctrs

Package: tidyselect
Source: CRAN
Version: 0.2.5
Hash: 9ab4ed03f4b7bbdbd1db9d7a920aae1a
Requires: Rcpp, glue, purrr, rlang

Package: utf8
Source: CRAN
Version: 1.1.4
Hash: f3f97ce59092abc8ed3fd098a59e236c

Package: vctrs
Source: CRAN
Version: 0.2.4
Hash: e06451edcd80df3a07b71fe7f5d10739
Requires: digest, ellipsis, glue, rlang

Package: viridisLite
Source: CRAN
Version: 0.3.0
Hash: 78bb072c4f9e729a283d4c40ec93f9c6

Package: withr
Source: CRAN
Version: 2.1.2
Hash: d534108bcd5f34ec73e9eb523751ba20

Package: xtable
Source: CRAN
Version: 1.8-4
Hash: dc0d47261b678d26032363bebd050540

Package: yaml
Source: CRAN
Version: 2.2.0
Hash: a5ad5616d83d89f8d84cbf3cf4034e13
