# Supplementary material for: An Externally-Validated Dynamic Nomogram Based on Clinicopathological Characteristics for Evaluating the Risk of Lymph Node Metastasis in Small-Size Non-small Cell Lung Cancer
Source: Front Oncol. 2020 Aug 7;10:1322. doi: 10.3389/fonc.2020.01322 (PMC7426394; doi:10.3389/fonc.2020.01322)
Supplement: Supplementary file 1 [file Data_Sheet_1.ZIP › DynamicNomogram/packrat/desc/stringi]

Package: stringi
Version: 1.4.3
Date: 2019-03-12
Title: Character String Processing Facilities
Description: Fast, correct, consistent, portable,
    as well as convenient character string/text processing in every locale
    and any native encoding. Owing to the use of the 'ICU'
    (International Components for Unicode) library,
    the package provides 'R' users with platform-independent functions
    known to 'Java', 'Perl', 'Python', 'PHP', and 'Ruby' programmers. Available
    features include: pattern searching (e.g., with 'Java'-like regular
    expressions or the 'Unicode' collation algorithm), random string generation,
    case mapping, string transliteration, concatenation,
    Unicode normalization, date-time formatting and parsing, and many more.
URL: http://www.gagolewski.com/software/stringi/
        http://site.icu-project.org/ http://www.unicode.org/
BugReports: http://github.com/gagolews/stringi/issues
SystemRequirements: ICU4C (>= 52, optional)
Type: Package
Depends: R (>= 2.14)
Imports: tools, utils, stats
Biarch: TRUE
License: file LICENSE
Author: Marek Gagolewski [aut, cre] (<https://orcid.org/0000-0003-0637-6028>),
    Bartek Tartanus [ctb],
    and other contributors (stringi source code);
    IBM, Unicode, Inc., and other contributors (ICU4C source code);
    Unicode, Inc. (Unicode Character Database)
Maintainer: Marek Gagolewski <marek@gagolewski.com>
RoxygenNote: 6.1.1
NeedsCompilation: yes
Packaged: 2019-03-12 21:12:07 UTC; gagolews
License_is_FOSS: yes
Repository: CRAN
Date/Publication: 2019-03-12 23:20:03 UTC
Built: R 3.5.3; x86_64-w64-mingw32; 2019-03-13 22:58:17 UTC; windows
Archs: i386, x64
