# Supplementary material for: An Externally-Validated Dynamic Nomogram Based on Clinicopathological Characteristics for Evaluating the Risk of Lymph Node Metastasis in Small-Size Non-small Cell Lung Cancer
Source: Front Oncol. 2020 Aug 7;10:1322. doi: 10.3389/fonc.2020.01322 (PMC7426394; doi:10.3389/fonc.2020.01322)
Supplement: Supplementary file 1 [file Data_Sheet_1.ZIP › DynamicNomogram/packrat/desc/glue]

Package: glue
Title: Interpreted String Literals
Version: 1.3.1
Authors@R: person("Jim", "Hester", email = "james.f.hester@gmail.com", role = c("aut", "cre"))
Description: An implementation of interpreted string literals, inspired by
  Python's Literal String Interpolation <https://www.python.org/dev/peps/pep-0498/> and Docstrings
  <https://www.python.org/dev/peps/pep-0257/> and Julia's Triple-Quoted String Literals
  <https://docs.julialang.org/en/stable/manual/strings/#triple-quoted-string-literals>.
Depends: R (>= 3.1)
Imports: methods
Suggests: testthat, covr, magrittr, crayon, knitr, rmarkdown, DBI,
        RSQLite, R.utils, forcats, microbenchmark, rprintf, stringr,
        ggplot2, dplyr, withr
License: MIT + file LICENSE
Encoding: UTF-8
LazyData: true
RoxygenNote: 6.1.1
URL: https://github.com/tidyverse/glue
BugReports: https://github.com/tidyverse/glue/issues
VignetteBuilder: knitr
ByteCompile: true
NeedsCompilation: yes
Packaged: 2019-03-11 21:03:11 UTC; jhester
Author: Jim Hester [aut, cre]
Maintainer: Jim Hester <james.f.hester@gmail.com>
Repository: CRAN
Date/Publication: 2019-03-12 22:30:02 UTC
Built: R 3.5.3; x86_64-w64-mingw32; 2019-04-21 16:26:57 UTC; windows
Archs: i386, x64
