# Supplementary material for: An Externally-Validated Dynamic Nomogram Based on Clinicopathological Characteristics for Evaluating the Risk of Lymph Node Metastasis in Small-Size Non-small Cell Lung Cancer
Source: Front Oncol. 2020 Aug 7;10:1322. doi: 10.3389/fonc.2020.01322 (PMC7426394; doi:10.3389/fonc.2020.01322)
Supplement: Supplementary file 1 [file Data_Sheet_1.ZIP › DynamicNomogram/packrat/desc/pkgconfig]

Package: pkgconfig
Title: Private Configuration for 'R' Packages
Version: 2.0.2
Author: Gábor Csárdi
Maintainer: Gábor Csárdi <csardi.gabor@gmail.com>
Description: Set configuration options on a per-package basis.
    Options set by a given package only apply to that package,
    other packages are unaffected.
License: MIT + file LICENSE
LazyData: true
Imports: utils
Suggests: covr, testthat, disposables (>= 1.0.3)
URL: https://github.com/r-lib/pkgconfig#readme
BugReports: https://github.com/r-lib/pkgconfig/issues
Encoding: UTF-8
NeedsCompilation: no
Packaged: 2018-08-16 08:36:36 UTC; gaborcsardi
Repository: CRAN
Date/Publication: 2018-08-16 09:10:03 UTC
Built: R 3.5.2; ; 2019-01-08 19:31:45 UTC; windows
