# Supplementary material for: An Externally-Validated Dynamic Nomogram Based on Clinicopathological Characteristics for Evaluating the Risk of Lymph Node Metastasis in Small-Size Non-small Cell Lung Cancer
Source: Front Oncol. 2020 Aug 7;10:1322. doi: 10.3389/fonc.2020.01322 (PMC7426394; doi:10.3389/fonc.2020.01322)
Supplement: Supplementary file 1 [file Data_Sheet_1.ZIP › DynamicNomogram/packrat/desc/htmltools]

Package: htmltools
Type: Package
Title: Tools for HTML
Version: 0.4.0
Author: RStudio, Inc.
Maintainer: Joe Cheng <joe@rstudio.com>
Description: Tools for HTML generation and output.
Depends: R (>= 2.14.1)
Imports: utils, digest, Rcpp, rlang
Suggests: markdown, testthat, withr
Enhances: knitr
License: GPL (>= 2)
URL: https://github.com/rstudio/htmltools
BugReports: https://github.com/rstudio/htmltools/issues
RoxygenNote: 6.1.1
LinkingTo: Rcpp
Encoding: UTF-8
Collate: 'RcppExports.R' 'html_dependency.R' 'html_escape.R'
        'html_print.R' 'shim.R' 'utils.R' 'tags.R' 'template.R'
NeedsCompilation: yes
Packaged: 2019-10-04 17:43:48 UTC; jcheng
Repository: CRAN
Date/Publication: 2019-10-04 23:00:08 UTC
Built: R 3.5.3; x86_64-w64-mingw32; 2019-10-05 21:58:38 UTC; windows
Archs: i386, x64
