# Supplementary material for: An Externally-Validated Dynamic Nomogram Based on Clinicopathological Characteristics for Evaluating the Risk of Lymph Node Metastasis in Small-Size Non-small Cell Lung Cancer
Source: Front Oncol. 2020 Aug 7;10:1322. doi: 10.3389/fonc.2020.01322 (PMC7426394; doi:10.3389/fonc.2020.01322)
Supplement: Supplementary file 1 [file Data_Sheet_1.ZIP › DynamicNomogram/packrat/desc/plogr]

Package: plogr
Title: The 'plog' C++ Logging Library
Version: 0.2.0
Date: 2018-03-24
Authors@R: c(
  person("Kirill", "Müller", role = c("aut", "cre"), email = "krlmlr+r@mailbox.org"),
  person("Sergey", "Podobry", role = "cph", comment = "Author of the bundled plog library"))
Description: 
  A simple header-only logging library for C++.
  Add 'LinkingTo: plogr' to 'DESCRIPTION', and '#include <plogr.h>' in your C++ modules to use it.
Suggests: Rcpp
License: MIT + file LICENSE
Encoding: UTF-8
LazyData: true
URL: https://github.com/krlmlr/plogr#readme
BugReports: https://github.com/krlmlr/plogr/issues
RoxygenNote: 6.0.1.9000
NeedsCompilation: no
Packaged: 2018-03-24 11:02:06 UTC; muelleki
Author: Kirill Müller [aut, cre],
  Sergey Podobry [cph] (Author of the bundled plog library)
Maintainer: Kirill Müller <krlmlr+r@mailbox.org>
Repository: CRAN
Date/Publication: 2018-03-25 15:25:27 UTC
Built: R 3.5.2; ; 2019-01-08 19:31:51 UTC; windows
