# Supplementary material for: An Externally-Validated Dynamic Nomogram Based on Clinicopathological Characteristics for Evaluating the Risk of Lymph Node Metastasis in Small-Size Non-small Cell Lung Cancer
Source: Front Oncol. 2020 Aug 7;10:1322. doi: 10.3389/fonc.2020.01322 (PMC7426394; doi:10.3389/fonc.2020.01322)
Supplement: Supplementary file 1 [file Data_Sheet_1.ZIP › DynamicNomogram/packrat/desc/gtable]

Package: gtable
Title: Arrange 'Grobs' in Tables
Version: 0.3.0
Authors@R: 
    c(person(given = "Hadley",
             family = "Wickham",
             role = c("aut", "cre"),
             email = "hadley@rstudio.com"),
      person(given = "Thomas Lin",
             family = "Pedersen",
             role = "aut",
             email = "thomas.pedersen@rstudio.com"),
      person(given = "RStudio",
             role = "cph"))
Description: Tools to make it easier to work with "tables" of
    'grobs'. The 'gtable' package defines a 'gtable' grob class that specifies a
    grid along with a list of grobs and their placement in the grid. Further the
    package makes it easy to manipulate and combine 'gtable' objects so that 
    complex compositions can be build up sequentially.
License: GPL-2
Depends: R (>= 3.0)
Imports: grid
Suggests: covr, testthat, knitr, rmarkdown, ggplot2, profvis
Encoding: UTF-8
RoxygenNote: 6.1.1
Collate: 'new-data-frame.r' 'add-grob.r' 'add-rows-cols.r'
        'add-space.r' 'grid.r' 'gtable-layouts.r' 'gtable-package.R'
        'gtable.r' 'rbind-cbind.r' 'utils.r' 'trim.r' 'filter.r'
        'align.r' 'padding.r' 'z.r'
URL: https://github.com/r-lib/gtable
BugReports: https://github.com/r-lib/gtable/issues
VignetteBuilder: knitr
NeedsCompilation: no
Packaged: 2019-03-25 14:56:43 UTC; thomas
Author: Hadley Wickham [aut, cre],
  Thomas Lin Pedersen [aut],
  RStudio [cph]
Maintainer: Hadley Wickham <hadley@rstudio.com>
Repository: CRAN
Date/Publication: 2019-03-25 19:50:02 UTC
Built: R 3.5.3; ; 2019-04-16 13:52:07 UTC; windows
