# Supplementary material for: An Externally-Validated Dynamic Nomogram Based on Clinicopathological Characteristics for Evaluating the Risk of Lymph Node Metastasis in Small-Size Non-small Cell Lung Cancer
Source: Front Oncol. 2020 Aug 7;10:1322. doi: 10.3389/fonc.2020.01322 (PMC7426394; doi:10.3389/fonc.2020.01322)
Supplement: Supplementary file 1 [file Data_Sheet_1.ZIP › DynamicNomogram/packrat/desc/httr]

Package: httr
Title: Tools for Working with URLs and HTTP
Version: 1.4.1
Authors@R: 
    c(person(given = "Hadley",
             family = "Wickham",
             role = c("aut", "cre"),
             email = "hadley@rstudio.com"),
      person(given = "RStudio",
             role = "cph"))
Description: Useful tools for working with HTTP organised by
    HTTP verbs (GET(), POST(), etc). Configuration functions make it easy
    to control additional request components (authenticate(),
    add_headers() and so on).
License: MIT + file LICENSE
URL: https://httr.r-lib.org/, https://github.com/r-lib/httr
BugReports: https://github.com/r-lib/httr/issues
Depends: R (>= 3.2)
Imports: curl (>= 3.0.0), jsonlite, mime, openssl (>= 0.8), R6
Suggests: covr, httpuv, jpeg, knitr, png, readr, rmarkdown, testthat
        (>= 0.8.0), xml2
VignetteBuilder: knitr
Encoding: UTF-8
RoxygenNote: 6.1.1
NeedsCompilation: no
Packaged: 2019-07-30 13:44:18 UTC; hadley
Author: Hadley Wickham [aut, cre],
  RStudio [cph]
Maintainer: Hadley Wickham <hadley@rstudio.com>
Repository: CRAN
Date/Publication: 2019-08-05 14:30:02 UTC
Built: R 3.5.3; ; 2020-04-06 21:56:57 UTC; windows
