# Supplementary material for: An Externally-Validated Dynamic Nomogram Based on Clinicopathological Characteristics for Evaluating the Risk of Lymph Node Metastasis in Small-Size Non-small Cell Lung Cancer
Source: Front Oncol. 2020 Aug 7;10:1322. doi: 10.3389/fonc.2020.01322 (PMC7426394; doi:10.3389/fonc.2020.01322)
Supplement: Supplementary file 1 [file Data_Sheet_1.ZIP › DynamicNomogram/packrat/desc/stargazer]

Package: stargazer
Type: Package
Title: Well-Formatted Regression and Summary Statistics Tables
Version: 5.2.2
Date: 2018-05-31
Author: Marek Hlavac <mhlavac@alumni.princeton.edu>
Maintainer: Marek Hlavac <mhlavac@alumni.princeton.edu>
Description: Produces LaTeX code, HTML/CSS code and ASCII text for well-formatted tables that hold 
    regression analysis results from several models side-by-side, as well as summary
    statistics.
License: GPL (>= 2)
Imports: stats, utils
Enhances: AER, betareg, brglm, censReg, dynlm, eha, erer, ergm, fGarch,
        gee, glmx, gmm, lfe, lme4, lmtest, MASS, mclogit, mgcv, mlogit,
        mnlogit, nlme, nnet, ordinal, plm, pscl, quantreg, rms,
        relevent, robustbase, sampleSelection, spdep, survey, survival,
        Zelig
LazyLoad: yes
Collate: 'stargazer-internal.R' 'stargazer.R'
NeedsCompilation: no
Packaged: 2018-05-30 07:05:28 UTC; Marek
Repository: CRAN
Date/Publication: 2018-05-30 07:42:56 UTC
Built: R 3.5.2; ; 2018-12-26 01:02:45 UTC; windows
