# Supplementary material for: An Externally-Validated Dynamic Nomogram Based on Clinicopathological Characteristics for Evaluating the Risk of Lymph Node Metastasis in Small-Size Non-small Cell Lung Cancer
Source: Front Oncol. 2020 Aug 7;10:1322. doi: 10.3389/fonc.2020.01322 (PMC7426394; doi:10.3389/fonc.2020.01322)
Supplement: Supplementary file 1 [file Data_Sheet_1.ZIP › DynamicNomogram/packrat/desc/rlang]

Package: rlang
Version: 0.4.5
Title: Functions for Base Types and Core R and 'Tidyverse' Features
Description: A toolbox for working with base types, core R features
  like the condition system, and core 'Tidyverse' features like tidy
  evaluation.
Authors@R: c(
    person("Lionel", "Henry", ,"lionel@rstudio.com", c("aut", "cre")),
    person("Hadley", "Wickham", ,"hadley@rstudio.com", "aut"),
    person("RStudio", role = "cph")
    )
License: GPL-3
LazyData: true
ByteCompile: true
Biarch: true
Depends: R (>= 3.2.0)
Suggests: cli, covr, crayon, glue, magrittr, methods, pillar,
        rmarkdown, testthat (>= 2.3.0), vctrs (>= 0.2.3)
Encoding: UTF-8
RoxygenNote: 7.0.2
URL: http://rlang.r-lib.org, https://github.com/r-lib/rlang
BugReports: https://github.com/r-lib/rlang/issues
NeedsCompilation: yes
Packaged: 2020-02-29 17:20:28 UTC; lionel
Author: Lionel Henry [aut, cre],
  Hadley Wickham [aut],
  RStudio [cph]
Maintainer: Lionel Henry <lionel@rstudio.com>
Repository: CRAN
Date/Publication: 2020-03-01 15:40:05 UTC
Built: R 3.5.3; x86_64-w64-mingw32; 2020-04-06 16:46:44 UTC; windows
Archs: i386, x64
