# Supplementary material for: An Externally-Validated Dynamic Nomogram Based on Clinicopathological Characteristics for Evaluating the Risk of Lymph Node Metastasis in Small-Size Non-small Cell Lung Cancer
Source: Front Oncol. 2020 Aug 7;10:1322. doi: 10.3389/fonc.2020.01322 (PMC7426394; doi:10.3389/fonc.2020.01322)
Supplement: Supplementary file 1 [file Data_Sheet_1.ZIP › DynamicNomogram/packrat/desc/ggplot2]

Package: ggplot2
Version: 3.3.0
Title: Create Elegant Data Visualisations Using the Grammar of Graphics
Description: A system for 'declaratively' creating graphics,
    based on "The Grammar of Graphics". You provide the data, tell 'ggplot2'
    how to map variables to aesthetics, what graphical primitives to use,
    and it takes care of the details.
Authors@R: c(
    person("Hadley", "Wickham", , "hadley@rstudio.com", c("aut", "cre")),
    person("Winston", "Chang", , role = "aut"),
    person("Lionel", "Henry", , role = "aut"),
    person("Thomas Lin", "Pedersen", role = "aut"),
    person("Kohske", "Takahashi", role = "aut"),
    person("Claus", "Wilke", role = "aut"),
    person("Kara", "Woo", role = "aut"),
    person("Hiroaki", "Yutani", role = "aut"),
    person("Dewey", "Dunnington", role = "aut"),
    person("RStudio", role = c("cph"))
    )
Depends: R (>= 3.2)
Imports: digest, glue, grDevices, grid, gtable (>= 0.1.1), isoband,
        MASS, mgcv, rlang (>= 0.3.0), scales (>= 0.5.0), stats, tibble,
        withr (>= 2.0.0)
Suggests: covr, dplyr, ggplot2movies, hexbin, Hmisc, knitr, lattice,
        mapproj, maps, maptools, multcomp, munsell, nlme, profvis,
        quantreg, rgeos, rmarkdown, rpart, sf (>= 0.7-3), svglite (>=
        1.2.0.9001), testthat (>= 2.1.0), vdiffr (>= 0.3.0)
Enhances: sp
License: GPL-2 | file LICENSE
URL: http://ggplot2.tidyverse.org, https://github.com/tidyverse/ggplot2
BugReports: https://github.com/tidyverse/ggplot2/issues
LazyData: true
Collate: 'ggproto.r' 'ggplot-global.R' 'aaa-.r'
        'aes-colour-fill-alpha.r' 'aes-evaluation.r'
        'aes-group-order.r' 'aes-linetype-size-shape.r'
        'aes-position.r' 'compat-plyr.R' 'utilities.r' 'aes.r'
        'legend-draw.r' 'geom-.r' 'annotation-custom.r'
        'annotation-logticks.r' 'geom-polygon.r' 'geom-map.r'
        'annotation-map.r' 'geom-raster.r' 'annotation-raster.r'
        'annotation.r' 'autolayer.r' 'autoplot.r' 'axis-secondary.R'
        'backports.R' 'bench.r' 'bin.R' 'coord-.r' 'coord-cartesian-.r'
        'coord-fixed.r' 'coord-flip.r' 'coord-map.r' 'coord-munch.r'
        'coord-polar.r' 'coord-quickmap.R' 'coord-sf.R'
        'coord-transform.r' 'data.R' 'facet-.r' 'facet-grid-.r'
        'facet-null.r' 'facet-wrap.r' 'fortify-lm.r' 'fortify-map.r'
        'fortify-multcomp.r' 'fortify-spatial.r' 'fortify.r' 'stat-.r'
        'geom-abline.r' 'geom-rect.r' 'geom-bar.r' 'geom-bin2d.r'
        'geom-blank.r' 'geom-boxplot.r' 'geom-col.r' 'geom-path.r'
        'geom-contour.r' 'geom-count.r' 'geom-crossbar.r'
        'geom-segment.r' 'geom-curve.r' 'geom-defaults.r'
        'geom-ribbon.r' 'geom-density.r' 'geom-density2d.r'
        'geom-dotplot.r' 'geom-errorbar.r' 'geom-errorbarh.r'
        'geom-freqpoly.r' 'geom-hex.r' 'geom-histogram.r'
        'geom-hline.r' 'geom-jitter.r' 'geom-label.R'
        'geom-linerange.r' 'geom-point.r' 'geom-pointrange.r'
        'geom-quantile.r' 'geom-rug.r' 'geom-sf.R' 'geom-smooth.r'
        'geom-spoke.r' 'geom-text.r' 'geom-tile.r' 'geom-violin.r'
        'geom-vline.r' 'ggplot2.r' 'grob-absolute.r' 'grob-dotstack.r'
        'grob-null.r' 'grouping.r' 'guide-bins.R' 'guide-colorbar.r'
        'guide-colorsteps.R' 'guide-legend.r' 'guides-.r'
        'guides-axis.r' 'guides-grid.r' 'guides-none.r' 'hexbin.R'
        'labeller.r' 'labels.r' 'layer.r' 'layer-sf.R' 'layout.R'
        'limits.r' 'margins.R' 'performance.R' 'plot-build.r'
        'plot-construction.r' 'plot-last.r' 'plot.r' 'position-.r'
        'position-collide.r' 'position-dodge.r' 'position-dodge2.r'
        'position-identity.r' 'position-jitter.r'
        'position-jitterdodge.R' 'position-nudge.R' 'position-stack.r'
        'quick-plot.r' 'range.r' 'reshape-add-margins.R' 'save.r'
        'scale-.r' 'scale-alpha.r' 'scale-binned.R' 'scale-brewer.r'
        'scale-colour.r' 'scale-continuous.r' 'scale-date.r'
        'scale-discrete-.r' 'scale-expansion.r' 'scale-gradient.r'
        'scale-grey.r' 'scale-hue.r' 'scale-identity.r'
        'scale-linetype.r' 'scale-manual.r' 'scale-shape.r'
        'scale-size.r' 'scale-steps.R' 'scale-type.R' 'scale-view.r'
        'scale-viridis.r' 'scales-.r' 'stat-bin.r' 'stat-bin2d.r'
        'stat-bindot.r' 'stat-binhex.r' 'stat-boxplot.r'
        'stat-contour.r' 'stat-count.r' 'stat-density-2d.r'
        'stat-density.r' 'stat-ecdf.r' 'stat-ellipse.R'
        'stat-function.r' 'stat-identity.r' 'stat-qq-line.R'
        'stat-qq.r' 'stat-quantile.r' 'stat-sf-coordinates.R'
        'stat-sf.R' 'stat-smooth-methods.r' 'stat-smooth.r'
        'stat-sum.r' 'stat-summary-2d.r' 'stat-summary-bin.R'
        'stat-summary-hex.r' 'stat-summary.r' 'stat-unique.r'
        'stat-ydensity.r' 'summarise-plot.R' 'summary.r'
        'theme-elements.r' 'theme.r' 'theme-defaults.r'
        'theme-current.R' 'translate-qplot-ggplot.r'
        'translate-qplot-lattice.r' 'utilities-break.r'
        'utilities-grid.r' 'utilities-help.r' 'utilities-matrix.r'
        'utilities-resolution.r' 'utilities-table.r'
        'utilities-tidy-eval.R' 'zxx.r' 'zzz.r'
VignetteBuilder: knitr
RoxygenNote: 7.0.2
Encoding: UTF-8
NeedsCompilation: no
Packaged: 2020-03-03 21:59:45 UTC; thomas
Author: Hadley Wickham [aut, cre],
  Winston Chang [aut],
  Lionel Henry [aut],
  Thomas Lin Pedersen [aut],
  Kohske Takahashi [aut],
  Claus Wilke [aut],
  Kara Woo [aut],
  Hiroaki Yutani [aut],
  Dewey Dunnington [aut],
  RStudio [cph]
Maintainer: Hadley Wickham <hadley@rstudio.com>
Repository: CRAN
Date/Publication: 2020-03-05 16:00:02 UTC
Built: R 3.5.3; ; 2020-04-06 23:01:53 UTC; windows
