# Supplementary material for: An Externally-Validated Dynamic Nomogram Based on Clinicopathological Characteristics for Evaluating the Risk of Lymph Node Metastasis in Small-Size Non-small Cell Lung Cancer
Source: Front Oncol. 2020 Aug 7;10:1322. doi: 10.3389/fonc.2020.01322 (PMC7426394; doi:10.3389/fonc.2020.01322)
Supplement: Supplementary file 1 [file Data_Sheet_1.ZIP › DynamicNomogram/packrat/desc/lazyeval]

Package: lazyeval
Version: 0.2.2
Title: Lazy (Non-Standard) Evaluation
Description: An alternative approach to non-standard evaluation using
    formulas. Provides a full implementation of LISP style 'quasiquotation',
    making it easier to generate code with other code.
Authors@R: c(
    person("Hadley", "Wickham", ,"hadley@rstudio.com", c("aut", "cre")),
    person("RStudio", role = "cph")
    )
License: GPL-3
LazyData: true
Depends: R (>= 3.1.0)
Suggests: knitr, rmarkdown (>= 0.2.65), testthat, covr
VignetteBuilder: knitr
RoxygenNote: 6.1.1
NeedsCompilation: yes
Packaged: 2019-03-15 14:18:01 UTC; lionel
Author: Hadley Wickham [aut, cre],
  RStudio [cph]
Maintainer: Hadley Wickham <hadley@rstudio.com>
Repository: CRAN
Date/Publication: 2019-03-15 17:50:07 UTC
Built: R 3.5.3; x86_64-w64-mingw32; 2019-04-21 16:27:02 UTC; windows
Archs: i386, x64
