# Supplementary material for: An Externally-Validated Dynamic Nomogram Based on Clinicopathological Characteristics for Evaluating the Risk of Lymph Node Metastasis in Small-Size Non-small Cell Lung Cancer
Source: Front Oncol. 2020 Aug 7;10:1322. doi: 10.3389/fonc.2020.01322 (PMC7426394; doi:10.3389/fonc.2020.01322)
Supplement: Supplementary file 1 [file Data_Sheet_1.ZIP › DynamicNomogram/packrat/desc/cli]

Package: cli
Title: Helpers for Developing Command Line Interfaces
Version: 1.1.0
Authors@R: c(
    person("Gábor", "Csárdi", , "csardi.gabor@gmail.com", c("aut", "cre")),
    person("Hadley", "Wickham", role = c("ctb")),
    person("Kirill", "Müller", role = c("ctb"))
    )
Description: A suite of tools designed to build attractive command line
    interfaces ('CLIs'). Includes tools for drawing rules, boxes, trees, and
    'Unicode' symbols with 'ASCII' alternatives.
License: MIT + file LICENSE
LazyData: true
URL: https://github.com/r-lib/cli#readme
BugReports: https://github.com/r-lib/cli/issues
RoxygenNote: 6.1.1
Depends: R (>= 2.10)
Imports: assertthat, crayon (>= 1.3.4), methods, utils
Suggests: covr, fansi, mockery, testthat, webshot, withr
Encoding: UTF-8
NeedsCompilation: no
Packaged: 2019-03-19 09:55:47 UTC; gaborcsardi
Author: Gábor Csárdi [aut, cre],
  Hadley Wickham [ctb],
  Kirill Müller [ctb]
Maintainer: Gábor Csárdi <csardi.gabor@gmail.com>
Repository: CRAN
Date/Publication: 2019-03-19 10:43:26 UTC
Built: R 3.5.3; ; 2019-04-16 14:57:01 UTC; windows
