# Supplementary material for: An Externally-Validated Dynamic Nomogram Based on Clinicopathological Characteristics for Evaluating the Risk of Lymph Node Metastasis in Small-Size Non-small Cell Lung Cancer
Source: Front Oncol. 2020 Aug 7;10:1322. doi: 10.3389/fonc.2020.01322 (PMC7426394; doi:10.3389/fonc.2020.01322)
Supplement: Supplementary file 1 [file Data_Sheet_1.ZIP › DynamicNomogram/packrat/desc/plotly]

Package: plotly
Title: Create Interactive Web Graphics via 'plotly.js'
Version: 4.9.0
Authors@R: c(person("Carson", "Sievert", role = c("aut", "cre"),
    email = "cpsievert1@gmail.com", comment = c(ORCID = "0000-0002-4958-2844")),
    person("Chris", "Parmer", role = "aut",
    email = "chris@plot.ly"),
    person("Toby", "Hocking", role = "aut",
    email = "tdhock5@gmail.com"),
    person("Scott", "Chamberlain", role = "aut",
    email = "myrmecocystus@gmail.com"),
    person("Karthik", "Ram", role = "aut",
    email = "karthik.ram@gmail.com"),
    person("Marianne", "Corvellec", role = "aut",
    email = "marianne.corvellec@igdore.org", comment = c(ORCID = "0000-0002-1994-3581")),
    person("Pedro", "Despouy", role = "aut",
    email = "pedro@plot.ly"),
    person("Plotly Technologies Inc.", role = "cph"))
License: MIT + file LICENSE
Description: Create interactive web graphics from 'ggplot2' graphs and/or a custom interface to the (MIT-licensed) JavaScript library 'plotly.js' inspired by the grammar of graphics.
URL: https://plotly-r.com, https://github.com/ropensci/plotly#readme,
        https://plot.ly/r
BugReports: https://github.com/ropensci/plotly/issues
Depends: R (>= 3.2.0), ggplot2 (>= 3.0.0)
Imports: tools, scales, httr, jsonlite (>= 1.6), magrittr, digest,
        viridisLite, base64enc, htmltools (>= 0.3.6), htmlwidgets (>=
        1.3), tidyr, hexbin, RColorBrewer, dplyr, tibble, lazyeval (>=
        0.2.0), rlang, crosstalk, purrr, data.table, promises
Suggests: MASS, maps, ggthemes, GGally, testthat, knitr, devtools,
        shiny (>= 1.1.0), shinytest (>= 1.3.0), curl, rmarkdown,
        vdiffr, Cairo, broom, webshot, listviewer, dendextend, sf,
        maptools, rgeos, png, IRdisplay, processx, plotlyGeoAssets,
        forcats
LazyData: true
RoxygenNote: 6.1.1
Encoding: UTF-8
NeedsCompilation: no
Packaged: 2019-04-10 17:54:42 UTC; cpsievert
Author: Carson Sievert [aut, cre] (<https://orcid.org/0000-0002-4958-2844>),
  Chris Parmer [aut],
  Toby Hocking [aut],
  Scott Chamberlain [aut],
  Karthik Ram [aut],
  Marianne Corvellec [aut] (<https://orcid.org/0000-0002-1994-3581>),
  Pedro Despouy [aut],
  Plotly Technologies Inc. [cph]
Maintainer: Carson Sievert <cpsievert1@gmail.com>
Repository: CRAN
Date/Publication: 2019-04-10 19:33:05 UTC
Built: R 3.5.3; ; 2019-10-06 03:55:17 UTC; windows
