# Supplementary material for: An Externally-Validated Dynamic Nomogram Based on Clinicopathological Characteristics for Evaluating the Risk of Lymph Node Metastasis in Small-Size Non-small Cell Lung Cancer
Source: Front Oncol. 2020 Aug 7;10:1322. doi: 10.3389/fonc.2020.01322 (PMC7426394; doi:10.3389/fonc.2020.01322)
Supplement: Supplementary file 1 [file Data_Sheet_1.ZIP › DynamicNomogram/packrat/desc/lattice]

Package: lattice
Version: 0.20-38
Date: 2018-11-01
Priority: recommended
Title: Trellis Graphics for R
Author: Deepayan Sarkar <deepayan.sarkar@r-project.org>
Maintainer: Deepayan Sarkar <deepayan.sarkar@r-project.org>
Description: A powerful and elegant high-level data visualization
  system inspired by Trellis graphics, with an emphasis on
  multivariate data. Lattice is sufficient for typical graphics needs,
  and is also flexible enough to handle most nonstandard requirements.
  See ?Lattice for an introduction.
Depends: R (>= 3.0.0)
Suggests: KernSmooth, MASS, latticeExtra
Imports: grid, grDevices, graphics, stats, utils
Enhances: chron
LazyLoad: yes
LazyData: yes
License: GPL (>= 2)
URL: http://lattice.r-forge.r-project.org/
BugReports: https://github.com/deepayan/lattice/issues
NeedsCompilation: yes
Packaged: 2018-11-04 11:39:05 UTC; deepayan
Repository: CRAN
Date/Publication: 2018-11-04 12:50:03 UTC
Built: R 3.5.3; x86_64-w64-mingw32; 2019-11-27 17:03:52 UTC; windows
Archs: i386, x64
