# Supplementary material for: An Externally-Validated Dynamic Nomogram Based on Clinicopathological Characteristics for Evaluating the Risk of Lymph Node Metastasis in Small-Size Non-small Cell Lung Cancer
Source: Front Oncol. 2020 Aug 7;10:1322. doi: 10.3389/fonc.2020.01322 (PMC7426394; doi:10.3389/fonc.2020.01322)
Supplement: Supplementary file 1 [file Data_Sheet_1.ZIP › DynamicNomogram/packrat/desc/testthat]

Package: testthat
Title: Unit Testing for R
Version: 2.2.1
Authors@R: c(
    person("Hadley", "Wickham", , "hadley@rstudio.com", c("aut", "cre")),
    person("RStudio", role = c("cph", "fnd")),
    person("R Core team", role = "ctb",
      comment = "Implementation of utils::recover()")
    )
Description: Software testing is important, but, in part because it is 
    frustrating and boring, many of us avoid it. 'testthat' is a testing framework 
    for R that is easy to learn and use, and integrates with your existing 'workflow'.
License: MIT + file LICENSE
URL: http://testthat.r-lib.org, https://github.com/r-lib/testthat
BugReports: https://github.com/r-lib/testthat/issues
Depends: R (>= 3.1)
Imports: cli, crayon (>= 1.3.4), digest, evaluate, magrittr, methods,
        praise, R6 (>= 2.2.0), rlang (>= 0.3.0), withr (>= 2.0.0)
Suggests: covr, curl (>= 0.9.5), devtools, knitr, rmarkdown, usethis,
        vctrs (>= 0.1.0), xml2
VignetteBuilder: knitr
Encoding: UTF-8
RoxygenNote: 6.1.1
Collate: 'auto-test.R' 'capture-condition.R' 'capture-output.R'
        'colour-text.R' 'compare.R' 'compare-character.R'
        'compare-numeric.R' 'compare-time.R' 'context.R' 'describe.R'
        'evaluate-promise.R' 'example.R' 'expect-comparison.R'
        'expect-equality.R' 'expect-inheritance.R' 'expect-invisible.R'
        'expect-known.R' 'expect-length.R' 'expect-logical.R'
        'expect-named.R' 'expect-null.R' 'expect-output.R' 'reporter.R'
        'expect-self-test.R' 'expect-setequal.R' 'expect-that.R'
        'expect-vector.R' 'expectation.R' 'expectations-matches.R'
        'make-expectation.R' 'mock.R' 'old-school.R' 'praise.R'
        'quasi-label.R' 'recover.R' 'reporter-check.R'
        'reporter-debug.R' 'reporter-fail.R' 'reporter-junit.R'
        'reporter-list.R' 'reporter-location.R' 'reporter-minimal.R'
        'reporter-multi.R' 'stack.R' 'reporter-progress.R'
        'reporter-rstudio.R' 'reporter-silent.R' 'reporter-stop.R'
        'reporter-summary.R' 'reporter-tap.R' 'reporter-teamcity.R'
        'reporter-zzz.R' 'skip.R' 'source.R' 'teardown.R'
        'test-compiled-code.R' 'test-directory.R' 'test-example.R'
        'test-files.R' 'test-path.R' 'test-that.R' 'traceback.R'
        'try-again.R' 'utils-io.R' 'utils.R' 'verify-output.R'
        'watcher.R'
NeedsCompilation: yes
Packaged: 2019-07-25 14:59:55 UTC; hadley
Author: Hadley Wickham [aut, cre],
  RStudio [cph, fnd],
  R Core team [ctb] (Implementation of utils::recover())
Maintainer: Hadley Wickham <hadley@rstudio.com>
Repository: CRAN
Date/Publication: 2019-07-25 15:40:02 UTC
Built: R 3.5.3; x86_64-w64-mingw32; 2019-10-06 00:12:58 UTC; windows
Archs: i386, x64
