# Supplementary material for: An Externally-Validated Dynamic Nomogram Based on Clinicopathological Characteristics for Evaluating the Risk of Lymph Node Metastasis in Small-Size Non-small Cell Lung Cancer
Source: Front Oncol. 2020 Aug 7;10:1322. doi: 10.3389/fonc.2020.01322 (PMC7426394; doi:10.3389/fonc.2020.01322)
Supplement: Supplementary file 1 [file Data_Sheet_1.ZIP › DynamicNomogram/packrat/desc/sys]

Package: sys
Type: Package
Title: Powerful and Reliable Tools for Running System Commands in R
Version: 3.1
Authors@R: c(person("Jeroen", "Ooms", role = c("aut", "cre"), 
      email = "jeroen@berkeley.edu", comment = c(ORCID = "0000-0002-4035-0289")),
    person("Gábor", "Csárdi", , "csardi.gabor@gmail.com", role = "ctb"))
Description: Drop-in replacements for the base system2() function with fine control
    and consistent behavior across platforms. Supports clean interruption, timeout, 
    background tasks, and streaming STDIN / STDOUT / STDERR over binary or text 
    connections. Arguments on Windows automatically get encoded and quoted to work 
    on different locales.
License: MIT + file LICENSE
URL: https://github.com/jeroen/sys#readme
BugReports: https://github.com/jeroen/sys/issues
Encoding: UTF-8
LazyData: true
RoxygenNote: 6.1.1
Suggests: unix (>= 1.4), spelling, testthat
Language: en-US
NeedsCompilation: yes
Packaged: 2019-03-10 17:35:59 UTC; jeroen
Author: Jeroen Ooms [aut, cre] (<https://orcid.org/0000-0002-4035-0289>),
  Gábor Csárdi [ctb]
Maintainer: Jeroen Ooms <jeroen@berkeley.edu>
Repository: CRAN
Date/Publication: 2019-03-10 20:40:03 UTC
Built: R 3.5.3; x86_64-w64-mingw32; 2019-04-16 13:53:18 UTC; windows
Archs: i386, x64
