# Supplementary material for: An Externally-Validated Dynamic Nomogram Based on Clinicopathological Characteristics for Evaluating the Risk of Lymph Node Metastasis in Small-Size Non-small Cell Lung Cancer
Source: Front Oncol. 2020 Aug 7;10:1322. doi: 10.3389/fonc.2020.01322 (PMC7426394; doi:10.3389/fonc.2020.01322)
Supplement: Supplementary file 1 [file Data_Sheet_1.ZIP › DynamicNomogram/packrat/desc/BH]

Package: BH
Type: Package
Title: Boost C++ Header Files
Version: 1.69.0-1
Date: 2019-01-07
Author: Dirk Eddelbuettel, John W. Emerson and Michael J. Kane
Maintainer: Dirk Eddelbuettel <edd@debian.org>
Description: Boost provides free peer-reviewed portable C++ source 
 libraries.  A large part of Boost is provided as C++ template code
 which is resolved entirely at compile-time without linking.  This 
 package aims to provide the most useful subset of Boost libraries 
 for template use among CRAN package. By placing these libraries in 
 this package, we offer a more efficient distribution system for CRAN 
 as replication of this code in the sources of other packages is 
 avoided. As of release 1.69.0-1, the following Boost libraries are
 included: 'algorithm' 'align' 'any' 'atomic' 'bimap' 'bind'
 'circular_buffer' 'compute' 'concept' 'config' 'container' 'date_time'
 'detail' 'dynamic_bitset' 'exception' 'filesystem' 'flyweight' 'foreach'
 'functional' 'fusion' 'geometry' 'graph' 'heap' 'icl' 'integer'
 'interprocess' 'intrusive' 'io' 'iostreams' 'iterator' 'math' 'move' 'mpl'
 'multiprcecision' 'numeric' 'pending' 'phoenix' 'preprocessor'
 'propery_tree' 'random' 'range' 'scope_exit' 'smart_ptr' 'sort' 'spirit'
 'tuple' 'type_traits' 'typeof' 'unordered' 'utility' 'uuid'.
License: BSL-1.0
BugReports: https://github.com/eddelbuettel/bh/issues
NeedsCompilation: no
Packaged: 2019-01-07 12:00:43.681885 UTC; edd
Repository: CRAN
Date/Publication: 2019-01-07 19:50:25 UTC
Built: R 3.5.2; ; 2019-01-08 18:27:53 UTC; windows
