# Supplementary material for: An Externally-Validated Dynamic Nomogram Based on Clinicopathological Characteristics for Evaluating the Risk of Lymph Node Metastasis in Small-Size Non-small Cell Lung Cancer
Source: Front Oncol. 2020 Aug 7;10:1322. doi: 10.3389/fonc.2020.01322 (PMC7426394; doi:10.3389/fonc.2020.01322)
Supplement: Supplementary file 1 [file Data_Sheet_1.ZIP › DynamicNomogram/packrat/desc/compare]

Package: compare
Version: 0.2-6
Title: Comparing Objects for Differences
Author: Paul Murrell
Maintainer: Paul Murrell <p.murrell@auckland.ac.nz>
Description: Functions to compare a model object to a comparison object.
  If the objects are not identical, the functions can be instructed to
  explore various modifications of the objects (e.g., sorting rows,
  dropping names) to see if the modified versions are identical.
License: GPL (>= 2)
NeedsCompilation: no
Packaged: 2015-08-25 01:46:54 UTC; EC\pmur002
Repository: CRAN
Date/Publication: 2015-08-25 08:54:01
Built: R 3.5.2; ; 2018-12-26 01:02:46 UTC; windows
