# Supplementary material for: An Externally-Validated Dynamic Nomogram Based on Clinicopathological Characteristics for Evaluating the Risk of Lymph Node Metastasis in Small-Size Non-small Cell Lung Cancer
Source: Front Oncol. 2020 Aug 7;10:1322. doi: 10.3389/fonc.2020.01322 (PMC7426394; doi:10.3389/fonc.2020.01322)
Supplement: Supplementary file 1 [file Data_Sheet_1.ZIP › DynamicNomogram/packrat/desc/yaml]

Package: yaml
Type: Package
Title: Methods to Convert R Data to YAML and Back
Date: 2018-07-20
Version: 2.2.0
Suggests: RUnit
Author: Jeremy Stephens [aut, cre], Kirill Simonov [aut], Yihui Xie [ctb],
  Zhuoer Dong [ctb], Hadley Wickham [ctb], Jeffrey Horner [ctb], reikoch [ctb],
  Will Beasley [ctb], Brendan O'Connor [ctb], Gregory R. Warnes [ctb]
Maintainer: Jeremy Stephens <jeremy.f.stephens@vumc.org>
License: BSD_3_clause + file LICENSE
Description: Implements the 'libyaml' 'YAML' 1.1 parser and emitter
  (<http://pyyaml.org/wiki/LibYAML>) for R.
URL: https://github.com/viking/r-yaml/
BugReports: https://github.com/viking/r-yaml/issues
NeedsCompilation: yes
Packaged: 2018-07-24 19:09:41 UTC; stephej1
Repository: CRAN
Date/Publication: 2018-07-25 15:40:03 UTC
Built: R 3.5.3; x86_64-w64-mingw32; 2019-06-09 18:14:26 UTC; windows
Archs: i386, x64
