# Supplementary material for: An Externally-Validated Dynamic Nomogram Based on Clinicopathological Characteristics for Evaluating the Risk of Lymph Node Metastasis in Small-Size Non-small Cell Lung Cancer
Source: Front Oncol. 2020 Aug 7;10:1322. doi: 10.3389/fonc.2020.01322 (PMC7426394; doi:10.3389/fonc.2020.01322)
Supplement: Supplementary file 1 [file Data_Sheet_1.ZIP › DynamicNomogram/packrat/desc/purrr]

Package: purrr
Title: Functional Programming Tools
Version: 0.3.3
Authors@R: c(
    person("Lionel", "Henry", , "lionel@rstudio.com", c("aut", "cre")),
    person("Hadley", "Wickham", , "hadley@rstudio.com", "aut"),
    person("RStudio", role = c("cph", "fnd"))
    )
Description: A complete and consistent functional programming toolkit for R.
License: GPL-3 | file LICENSE
URL: http://purrr.tidyverse.org, https://github.com/tidyverse/purrr
BugReports: https://github.com/tidyverse/purrr/issues
Depends: R (>= 3.2)
Imports: magrittr (>= 1.5), rlang (>= 0.3.1)
Suggests: covr, crayon, dplyr (>= 0.7.8), knitr, rmarkdown, testthat,
        tibble, tidyselect
VignetteBuilder: knitr
Encoding: UTF-8
LazyData: true
RoxygenNote: 6.1.1
NeedsCompilation: yes
Packaged: 2019-10-17 08:02:23 UTC; lionel
Author: Lionel Henry [aut, cre],
  Hadley Wickham [aut],
  RStudio [cph, fnd]
Maintainer: Lionel Henry <lionel@rstudio.com>
Repository: CRAN
Date/Publication: 2019-10-18 12:40:05 UTC
Built: R 3.5.3; x86_64-w64-mingw32; 2020-04-06 16:47:29 UTC; windows
Archs: i386, x64
