# Supplementary material for: An Externally-Validated Dynamic Nomogram Based on Clinicopathological Characteristics for Evaluating the Risk of Lymph Node Metastasis in Small-Size Non-small Cell Lung Cancer
Source: Front Oncol. 2020 Aug 7;10:1322. doi: 10.3389/fonc.2020.01322 (PMC7426394; doi:10.3389/fonc.2020.01322)
Supplement: Supplementary file 1 [file Data_Sheet_1.ZIP › DynamicNomogram/packrat/desc/mime]

Package: mime
Type: Package
Title: Map Filenames to MIME Types
Version: 0.6
Authors@R: c(
    person("Yihui", "Xie", role = c("aut", "cre"), email = "xie@yihui.name", comment = c(ORCID = "0000-0003-0645-5666")),
    person("Jeffrey", "Horner", role = "ctb"),
    person("Beilei", "Bian", role = "ctb")
    )
Description: Guesses the MIME type from a filename extension using the data
    derived from /etc/mime.types in UNIX-type systems.
Imports: tools
License: GPL
URL: https://github.com/yihui/mime
BugReports: https://github.com/yihui/mime/issues
LazyData: TRUE
RoxygenNote: 6.1.0
Encoding: UTF-8
NeedsCompilation: yes
Packaged: 2018-10-05 16:50:15 UTC; yihui
Author: Yihui Xie [aut, cre] (<https://orcid.org/0000-0003-0645-5666>),
  Jeffrey Horner [ctb],
  Beilei Bian [ctb]
Maintainer: Yihui Xie <xie@yihui.name>
Repository: CRAN
Date/Publication: 2018-10-05 18:10:03 UTC
Built: R 3.5.2; x86_64-w64-mingw32; 2018-12-26 00:47:07 UTC; windows
Archs: i386, x64
