# Supplementary material for: An Externally-Validated Dynamic Nomogram Based on Clinicopathological Characteristics for Evaluating the Risk of Lymph Node Metastasis in Small-Size Non-small Cell Lung Cancer
Source: Front Oncol. 2020 Aug 7;10:1322. doi: 10.3389/fonc.2020.01322 (PMC7426394; doi:10.3389/fonc.2020.01322)
Supplement: Supplementary file 1 [file Data_Sheet_1.ZIP › DynamicNomogram/packrat/desc/mgcv]

Package: mgcv
Version: 1.8-26
Author: Simon Wood <simon.wood@r-project.org>
Maintainer: Simon Wood <simon.wood@r-project.org>
Title: Mixed GAM Computation Vehicle with Automatic Smoothness
        Estimation
Description: Generalized additive (mixed) models, some of their extensions and 
             other generalized ridge regression with multiple smoothing 
             parameter estimation by (Restricted) Marginal Likelihood, 
             Generalized Cross Validation and similar. Includes a gam() 
             function, a wide variety of smoothers, JAGS support and 
             distributions beyond the exponential family.
Priority: recommended
Depends: R (>= 2.14.0), nlme (>= 3.1-64)
Imports: methods, stats, graphics, Matrix
Suggests: splines, parallel, survival, MASS
LazyLoad: yes
ByteCompile: yes
License: GPL (>= 2)
NeedsCompilation: yes
Packaged: 2018-11-20 20:40:48 UTC; sw283
Repository: CRAN
Date/Publication: 2018-11-21 11:50:02 UTC
Built: R 3.5.2; x86_64-w64-mingw32; 2018-12-20 09:49:06 UTC; windows
Archs: i386, x64
