# Supplementary material for: An Externally-Validated Dynamic Nomogram Based on Clinicopathological Characteristics for Evaluating the Risk of Lymph Node Metastasis in Small-Size Non-small Cell Lung Cancer
Source: Front Oncol. 2020 Aug 7;10:1322. doi: 10.3389/fonc.2020.01322 (PMC7426394; doi:10.3389/fonc.2020.01322)
Supplement: Supplementary file 1 [file Data_Sheet_1.ZIP › DynamicNomogram/packrat/desc/later]

Package: later
Type: Package
Title: Utilities for Scheduling Functions to Execute Later with Event
        Loops
Version: 1.0.0
Authors@R: c(
    person("Joe", "Cheng", role = c("aut", "cre"), email = "joe@rstudio.com"),
    person(family = "RStudio", role = "cph"),
    person("Winston", "Chang", role = c("aut"), email = "winston@rstudio.com"),
    person("Marcus", "Geelnard", role = c("ctb", "cph"), comment = "TinyCThread library, https://tinycthread.github.io/"),
    person("Evan", "Nemerson", role = c("ctb", "cph"), comment = "TinyCThread library, https://tinycthread.github.io/")
    )
Description: Executes arbitrary R or C functions some time after the current
    time, after the R execution stack has emptied. The functions are scheduled
    in an event loop.
URL: https://github.com/r-lib/later
BugReports: https://github.com/r-lib/later/issues
License: GPL (>= 2)
Imports: Rcpp (>= 0.12.9), rlang
LinkingTo: Rcpp, BH
RoxygenNote: 6.1.1
Suggests: knitr, rmarkdown, testthat
VignetteBuilder: knitr
NeedsCompilation: yes
Packaged: 2019-10-03 23:31:59 UTC; jcheng
Author: Joe Cheng [aut, cre],
  RStudio [cph],
  Winston Chang [aut],
  Marcus Geelnard [ctb, cph] (TinyCThread library,
    https://tinycthread.github.io/),
  Evan Nemerson [ctb, cph] (TinyCThread library,
    https://tinycthread.github.io/)
Maintainer: Joe Cheng <joe@rstudio.com>
Repository: CRAN
Date/Publication: 2019-10-04 05:00:02 UTC
Built: R 3.5.3; x86_64-w64-mingw32; 2019-10-05 22:01:32 UTC; windows
Archs: i386, x64
