# Supplementary material for: An Externally-Validated Dynamic Nomogram Based on Clinicopathological Characteristics for Evaluating the Risk of Lymph Node Metastasis in Small-Size Non-small Cell Lung Cancer
Source: Front Oncol. 2020 Aug 7;10:1322. doi: 10.3389/fonc.2020.01322 (PMC7426394; doi:10.3389/fonc.2020.01322)
Supplement: Supplementary file 1 [file Data_Sheet_1.ZIP › DynamicNomogram/packrat/desc/dplyr]

Type: Package
Package: dplyr
Title: A Grammar of Data Manipulation
Version: 0.8.3
Authors@R: c(
    person("Hadley", "Wickham", , "hadley@rstudio.com", c("aut", "cre"), comment = c(ORCID = "0000-0003-4757-117X")),
    person("Romain", "Fran\u00e7ois", role = "aut", comment = c(ORCID = "0000-0002-2444-4226")),
    person("Lionel", "Henry", role = "aut"),
    person("Kirill", "M\u00fcller", role = "aut", comment = c(ORCID = "0000-0002-1416-3412")),
    person("RStudio", role = c("cph", "fnd"))
    )
Description: A fast, consistent tool for working with data frame like objects,
    both in memory and out of memory.
License: MIT + file LICENSE
URL: http://dplyr.tidyverse.org, https://github.com/tidyverse/dplyr
BugReports: https://github.com/tidyverse/dplyr/issues
Depends: R (>= 3.2.0)
Imports: assertthat (>= 0.2.0), glue (>= 1.3.0), magrittr (>= 1.5),
        methods, pkgconfig, R6, Rcpp (>= 1.0.1), rlang (>= 0.4.0),
        tibble (>= 2.0.0), tidyselect (>= 0.2.5), utils
Suggests: bit64, callr, covr, crayon (>= 1.3.4), DBI, dbplyr, dtplyr,
        ggplot2, hms, knitr, Lahman, lubridate, MASS, mgcv,
        microbenchmark, nycflights13, rmarkdown, RMySQL, RPostgreSQL,
        RSQLite, testthat, withr, broom, purrr, readr
LinkingTo: BH, plogr (>= 0.2.0), Rcpp (>= 1.0.1)
VignetteBuilder: knitr
Encoding: UTF-8
LazyData: yes
RoxygenNote: 6.1.1
NeedsCompilation: yes
Packaged: 2019-07-04 05:04:15 UTC; romainfrancois
Author: Hadley Wickham [aut, cre] (<https://orcid.org/0000-0003-4757-117X>),
  Romain François [aut] (<https://orcid.org/0000-0002-2444-4226>),
  Lionel Henry [aut],
  Kirill Müller [aut] (<https://orcid.org/0000-0002-1416-3412>),
  RStudio [cph, fnd]
Maintainer: Hadley Wickham <hadley@rstudio.com>
Repository: CRAN
Date/Publication: 2019-07-04 15:50:02 UTC
Built: R 3.5.3; x86_64-w64-mingw32; 2019-12-02 21:21:39 UTC; windows
Archs: i386, x64
