# Supplementary material for: An Externally-Validated Dynamic Nomogram Based on Clinicopathological Characteristics for Evaluating the Risk of Lymph Node Metastasis in Small-Size Non-small Cell Lung Cancer
Source: Front Oncol. 2020 Aug 7;10:1322. doi: 10.3389/fonc.2020.01322 (PMC7426394; doi:10.3389/fonc.2020.01322)
Supplement: Supplementary file 1 [file Data_Sheet_1.ZIP › DynamicNomogram/packrat/desc/hexbin]

Package: hexbin
Version: 1.27.3
Title: Hexagonal Binning Routines
Author: Dan Carr <dcarr@voxel.galaxy.gmu.edu>, ported by Nicholas
        Lewin-Koh and Martin Maechler <maechler@stat.math.ethz.ch>,
		contains copies of lattice functions written by Deepayan Sarkar 
		<deepayan.sarkar@r-project.org>
Maintainer: Edzer Pebesma <edzer.pebesma@uni-muenster.de>
Depends: R (>= 2.0.1), methods
Imports: lattice, grid, graphics, grDevices, stats, utils
Suggests: marray, affy, Biobase, limma
Description: Binning and plotting functions for hexagonal bins.
Collate: lattice.R BTC.R BTY.R grid.hexagons.R grid.hexlegend.R hbox.R
        hdiffplot.R hexbinList.R hexbinplot.R hexbin.s4.R hexpanel.R
        hexplom.R hexPlotMA.R hexutil.R hexViewport.R HO.R LINGRAY.R
        LOCS.R MAG.R RB.R smoothHexbin.R
License: GPL-2
NeedsCompilation: yes
URL: http://github.com/edzer/hexbin
Packaged: 2019-05-14 13:56:49 UTC; edzer
Repository: CRAN
Date/Publication: 2019-05-14 14:50:03 UTC
Built: R 3.5.3; x86_64-w64-mingw32; 2019-10-05 23:07:07 UTC; windows
Archs: i386, x64
