# Supplementary material for: An Externally-Validated Dynamic Nomogram Based on Clinicopathological Characteristics for Evaluating the Risk of Lymph Node Metastasis in Small-Size Non-small Cell Lung Cancer
Source: Front Oncol. 2020 Aug 7;10:1322. doi: 10.3389/fonc.2020.01322 (PMC7426394; doi:10.3389/fonc.2020.01322)
Supplement: Supplementary file 1 [file Data_Sheet_1.ZIP › DynamicNomogram/packrat/desc/isoband]

Package: isoband
Title: Generate Isolines and Isobands from Regularly Spaced Elevation
        Grids
Version: 0.2.0
Authors@R: 
    person(given = "Claus",
           family = "Wilke",
           role = c("aut", "cre"),
           email = "wilke@austin.utexas.edu")
Description: A fast C++ implementation to generate contour lines (isolines) and
  contour polygons (isobands) from regularly spaced grids containing elevation data.
URL: https://github.com/wilkelab/isoband
BugReports: https://github.com/wilkelab/isoband/issues
License: MIT + file LICENSE
Encoding: UTF-8
LazyData: true
LinkingTo: Rcpp, testthat
Imports: Rcpp, grid, utils
RoxygenNote: 6.1.1
Suggests: covr, ggplot2, knitr, lwgeom, magick, microbenchmark,
        rmarkdown, sf, testthat
SystemRequirements: C++11
VignetteBuilder: knitr
NeedsCompilation: yes
Packaged: 2019-04-06 20:02:38 UTC; wilke
Author: Claus Wilke [aut, cre]
Maintainer: Claus Wilke <wilke@austin.utexas.edu>
Repository: CRAN
Date/Publication: 2019-04-06 22:20:03 UTC
Built: R 3.5.3; x86_64-w64-mingw32; 2020-04-06 22:54:31 UTC; windows
Archs: i386, x64
