# Supplementary material for: An Externally-Validated Dynamic Nomogram Based on Clinicopathological Characteristics for Evaluating the Risk of Lymph Node Metastasis in Small-Size Non-small Cell Lung Cancer
Source: Front Oncol. 2020 Aug 7;10:1322. doi: 10.3389/fonc.2020.01322 (PMC7426394; doi:10.3389/fonc.2020.01322)
Supplement: Supplementary file 1 [file Data_Sheet_1.ZIP › DynamicNomogram/packrat/desc/Rcpp]

Package: Rcpp
Title: Seamless R and C++ Integration
Version: 1.0.2
Date: 2019-07-20
Author: Dirk Eddelbuettel, Romain Francois, JJ Allaire, Kevin Ushey, Qiang Kou,
 Nathan Russell, Douglas Bates and John Chambers
Maintainer: Dirk Eddelbuettel <edd@debian.org>
Description: The 'Rcpp' package provides R functions as well as C++ classes which
 offer a seamless integration of R and C++. Many R data types and objects can be
 mapped back and forth to C++ equivalents which facilitates both writing of new
 code as well as easier integration of third-party libraries. Documentation
 about 'Rcpp' is provided by several vignettes included in this package, via the
 'Rcpp Gallery' site at <http://gallery.rcpp.org>, the paper by Eddelbuettel and
 Francois (2011, <doi:10.18637/jss.v040.i08>), the book by Eddelbuettel (2013,
 <doi:10.1007/978-1-4614-6868-4>) and the paper by Eddelbuettel and Balamuta (2018,
 <doi:10.1080/00031305.2017.1375990>); see 'citation("Rcpp")' for details.
Depends: R (>= 3.0.0)
Imports: methods, utils
Suggests: RUnit, inline, rbenchmark, knitr, rmarkdown, pinp, pkgKitten
        (>= 0.1.2)
VignetteBuilder: knitr
URL: http://www.rcpp.org, http://dirk.eddelbuettel.com/code/rcpp.html,
        https://github.com/RcppCore/Rcpp
License: GPL (>= 2)
BugReports: https://github.com/RcppCore/Rcpp/issues
MailingList: Please send questions and comments regarding Rcpp to
        rcpp-devel@lists.r-forge.r-project.org
RoxygenNote: 6.1.1
NeedsCompilation: yes
Packaged: 2019-07-20 14:40:03.829344 UTC; edd
Repository: CRAN
Date/Publication: 2019-07-25 10:10:04 UTC
Built: R 3.5.3; x86_64-w64-mingw32; 2019-10-05 23:05:41 UTC; windows
Archs: i386, x64
