# Supplementary material for: An Externally-Validated Dynamic Nomogram Based on Clinicopathological Characteristics for Evaluating the Risk of Lymph Node Metastasis in Small-Size Non-small Cell Lung Cancer
Source: Front Oncol. 2020 Aug 7;10:1322. doi: 10.3389/fonc.2020.01322 (PMC7426394; doi:10.3389/fonc.2020.01322)
Supplement: Supplementary file 1 [file Data_Sheet_1.ZIP › DynamicNomogram/rsconnect/shinyapps.io/nomogramwyj/27978155ff984a9f9616812a465b802c.dcf]

name: 27978155ff984a9f9616812a465b802c
title: 27978155ff984a9f9616812a465b802c
username:
account: nomogramwyj
server: shinyapps.io
hostUrl: https://api.shinyapps.io/v1
appId: 2150153
bundleId: 3038626
url: https://nomogramwyj.shinyapps.io/27978155ff984a9f9616812a465b802c/
when: 1587387033.78247
asMultiple: FALSE
asStatic: FALSE
