# Supplementary material for: An Externally-Validated Dynamic Nomogram Based on Clinicopathological Characteristics for Evaluating the Risk of Lymph Node Metastasis in Small-Size Non-small Cell Lung Cancer
Source: Front Oncol. 2020 Aug 7;10:1322. doi: 10.3389/fonc.2020.01322 (PMC7426394; doi:10.3389/fonc.2020.01322)
Supplement: Supplementary file 1 [file Data_Sheet_1.ZIP › DynamicNomogram/ui.R]

ui = bootstrapPage(fluidPage(
    titlePanel('Dynamic Nomogram'),
    sidebarLayout(sidebarPanel(uiOutput('manySliders'),
                               uiOutput('setlimits'),
                               actionButton('add', 'Predict'),
                               br(), br(),
                               helpText('Press Quit to exit the application'),
                               actionButton('quit', 'Quit')
    ),
    mainPanel(tabsetPanel(id = 'tabs',
                          tabPanel('Graphical Summary', plotlyOutput('plot')),
                          tabPanel('Numerical Summary', verbatimTextOutput('data.pred')),
                          tabPanel('Model Summary', verbatimTextOutput('summary'))
    )
    )
    )))
