# Supplementary material for: An Externally-Validated Dynamic Nomogram Based on Clinicopathological Characteristics for Evaluating the Risk of Lymph Node Metastasis in Small-Size Non-small Cell Lung Cancer
Source: Front Oncol. 2020 Aug 7;10:1322. doi: 10.3389/fonc.2020.01322 (PMC7426394; doi:10.3389/fonc.2020.01322)
Supplement: Supplementary file 1 [file Data_Sheet_1.ZIP › DynamicNomogram/global.R]

library(ggplot2)
library(shiny)
library(plotly)
library(stargazer)
library(compare)
library(prediction)


#######################################################
#### Before publishing your dynamic nomogram:
####
#### - You may need to edit the following lines if
#### data or model objects are not defined correctly
#### - You could modify ui.R or server.R for
#### making any required changes to your app
#######################################################

load('data.RData')
source('functions.R')

m.summary <- 'raw'
covariate <- 'slider'
clevel <- 0.95

### Please cite the package if used in publication. Use:
# Amirhossein Jalali, Davood Roshan, Alberto Alvarez-Iglesias and John Newell (2019). DynNom: Visualising statistical models using dynamic nomograms.
# R package version 5.0. https://CRAN.R-project.org/package=DynNom
