# Supplementary material for: An Externally-Validated Dynamic Nomogram Based on Clinicopathological Characteristics for Evaluating the Risk of Lymph Node Metastasis in Small-Size Non-small Cell Lung Cancer
Source: Front Oncol. 2020 Aug 7;10:1322. doi: 10.3389/fonc.2020.01322 (PMC7426394; doi:10.3389/fonc.2020.01322)
Supplement: Supplementary file 1 [file Data_Sheet_1.ZIP › DynamicNomogram/manifest.json]

{
  "version": 1,
  "locale": "zh_CN",
  "platform": "3.5.2",
  "metadata": {
    "appmode": "shiny",
    "primary_rmd": null,
    "primary_html": null,
    "content_category": null,
    "has_parameters": false
  },
  "packages": {
    "BH": {
      "Source": "CRAN",
      "Repository": "https://mirrors.e-ducation.cn/CRAN/",
      "description": {
        "Package": "BH",
        "Type": "Package",
        "Title": "Boost C++ Header Files",
        "Version": "1.69.0-1",
        "Date": "2019-01-07",
        "Author": "Dirk Eddelbuettel, John W. Emerson and Michael J. Kane",
        "Maintainer": "Dirk Eddelbuettel <edd@debian.org>",
        "Description": "Boost provides free peer-reviewed portable C++ source \n libraries.  A large part of Boost is provided as C++ template code\n which is resolved entirely at compile-time without linking.  This \n package aims to provide the most useful subset of Boost libraries \n for template use among CRAN package. By placing these libraries in \n this package, we offer a more efficient distribution system for CRAN \n as replication of this code in the sources of other packages is \n avoided. As of release 1.69.0-1, the following Boost libraries are\n included: 'algorithm' 'align' 'any' 'atomic' 'bimap' 'bind'\n 'circular_buffer' 'compute' 'concept' 'config' 'container' 'date_time'\n 'detail' 'dynamic_bitset' 'exception' 'filesystem' 'flyweight' 'foreach'\n 'functional' 'fusion' 'geometry' 'graph' 'heap' 'icl' 'integer'\n 'interprocess' 'intrusive' 'io' 'iostreams' 'iterator' 'math' 'move' 'mpl'\n 'multiprcecision' 'numeric' 'pending' 'phoenix' 'preprocessor'\n 'propery_tree' 'random' 'range' 'scope_exit' 'smart_ptr' 'sort' 'spirit'\n 'tuple' 'type_traits' 'typeof' 'unordered' 'utility' 'uuid'.",
        "License": "BSL-1.0",
        "BugReports": "https://github.com/eddelbuettel/bh/issues",
        "NeedsCompilation": "no",
        "Packaged": "2019-01-07 12:00:43.681885 UTC; edd",
        "Repository": "CRAN",
        "Date/Publication": "2019-01-07 19:50:25 UTC",
        "Built": "R 3.5.2; ; 2019-01-08 18:27:53 UTC; windows"
      }
    },
    "MASS": {
      "Source": "CRAN",
      "Repository": "https://mirrors.e-ducation.cn/CRAN/",
      "description": {
        "Package": "MASS",
        "Priority": "recommended",
        "Version": "7.3-51.5",
        "Date": "2019-12-20",
        "Revision": "$Rev: 3506 $",
        "Depends": "R (>= 3.1.0), grDevices, graphics, stats, utils",
        "Imports": "methods",
        "Suggests": "lattice, nlme, nnet, survival",
        "Authors@R": "c(person(\"Brian\", \"Ripley\", role = c(\"aut\", \"cre\", \"cph\"),\n                    email = \"ripley@stats.ox.ac.uk\"),\n\t     person(\"Bill\", \"Venables\", role = \"ctb\"),\n\t     person(c(\"Douglas\", \"M.\"), \"Bates\", role = \"ctb\"),\n\t     person(\"Kurt\", \"Hornik\", role = \"trl\",\n                     comment = \"partial port ca 1998\"),\n\t     person(\"Albrecht\", \"Gebhardt\", role = \"trl\",\n                     comment = \"partial port ca 1998\"),\n\t     person(\"David\", \"Firth\", role = \"ctb\"))",
        "Description": "Functions and datasets to support Venables and Ripley,\n  \"Modern Applied Statistics with S\" (4th edition, 2002).",
        "Title": "Support Functions and Datasets for Venables and Ripley's MASS",
        "LazyData": "yes",
        "ByteCompile": "yes",
        "License": "GPL-2 | GPL-3",
        "URL": "http://www.stats.ox.ac.uk/pub/MASS4/",
        "Contact": "<MASS@stats.ox.ac.uk>",
        "NeedsCompilation": "yes",
        "Packaged": "2019-12-20 08:20:12 UTC; ripley",
        "Author": "Brian Ripley [aut, cre, cph],\n  Bill Venables [ctb],\n  Douglas M. Bates [ctb],\n  Kurt Hornik [trl] (partial port ca 1998),\n  Albrecht Gebhardt [trl] (partial port ca 1998),\n  David Firth [ctb]",
        "Maintainer": "Brian Ripley <ripley@stats.ox.ac.uk>",
        "Repository": "CRAN",
        "Date/Publication": "2019-12-20 09:20:35 UTC",
        "Built": "R 3.5.3; x86_64-w64-mingw32; 2020-03-31 18:31:46 UTC; windows"
      }
    },
    "Matrix": {
      "Source": "CRAN",
      "Repository": "https://mirrors.e-ducation.cn/CRAN/",
      "description": {
        "Package": "Matrix",
        "Version": "1.2-15",
        "Date": "2018-09-15",
        "Priority": "recommended",
        "Title": "Sparse and Dense Matrix Classes and Methods",
        "Contact": "Doug and Martin <Matrix-authors@R-project.org>",
        "Maintainer": "Martin Maechler <mmaechler+Matrix@gmail.com>",
        "Authors@R": "c(person(\"Douglas\",\"Bates\", role=\"aut\")\n , person(\"Martin\",\"Maechler\", role = c(\"aut\",\"cre\"), email=\"mmaechler+Matrix@gmail.com\",\n          comment = c(ORCID = \"0000-0002-8685-9910\"))\n , person(\"Timothy A.\", \"Davis\", role=\"ctb\",\n           comment = c(\"SuiteSparse and 'cs' C libraries, notably CHOLMOD, AMD;\n\t\t       collaborators listed in\n\t\t\tdir(pattern = '^[A-Z]+[.]txt$', full.names=TRUE,\n\t\t\t    system.file('doc', 'SuiteSparse', package='Matrix'))\"))\n , person(\"Jens\", \"Oehlschl?gel\", role=\"ctb\", comment=\"initial nearPD()\")\n , person(\"Jason\", \"Riedy\", role=\"ctb\",\n          comment = c(\"condest() and onenormest() for octave\",\n \t  \t      \"Copyright: Regents of the University of California\"))\n , person(\"R Core Team\", role = \"ctb\", comment=\"base R matrix implementation\")\n )",
        "Description": "A rich hierarchy of matrix classes, including triangular,\n   symmetric, and diagonal matrices, both dense and sparse and with\n   pattern, logical and numeric entries.   Numerous methods for and\n   operations on these matrices, using 'LAPACK' and 'SuiteSparse' libraries.",
        "Depends": "R (>= 3.2.0)",
        "Imports": "methods, graphics, grid, stats, utils, lattice",
        "Suggests": "expm, MASS",
        "Enhances": "MatrixModels, graph, SparseM, sfsmisc",
        "Encoding": "UTF-8",
        "LazyData": "no",
        "LazyDataNote": "not possible, since we use data/*.R *and* our classes",
        "BuildResaveData": "no",
        "License": "GPL (>= 2) | file LICENCE",
        "URL": "http://Matrix.R-forge.R-project.org/",
        "BugReports": "https://r-forge.r-project.org/tracker/?group_id=61",
        "NeedsCompilation": "yes",
        "Packaged": "2018-10-26 07:17:47 UTC; maechler",
        "Author": "Douglas Bates [aut],\n  Martin Maechler [aut, cre] (<https://orcid.org/0000-0002-8685-9910>),\n  Timothy A. Davis [ctb] (SuiteSparse and 'cs' C libraries, notably\n    CHOLMOD, AMD; collaborators listed in dir(pattern =\n    '^[A-Z]+[.]txt$', full.names=TRUE, system.file('doc',\n    'SuiteSparse', package='Matrix'))),\n  Jens Oehlschl?gel [ctb] (initial nearPD()),\n  Jason Riedy [ctb] (condest() and onenormest() for octave, Copyright:\n    Regents of the University of California),\n  R Core Team [ctb] (base R matrix implementation)",
        "Repository": "CRAN",
        "Date/Publication": "2018-11-01 18:30:04 UTC",
        "Built": "R 3.5.2; x86_64-w64-mingw32; 2018-12-20 09:45:34 UTC; windows"
      }
    },
    "R6": {
      "Source": "CRAN",
      "Repository": "https://mirrors.e-ducation.cn/CRAN/",
      "description": {
        "Package": "R6",
        "Title": "Encapsulated Classes with Reference Semantics",
        "Version": "2.4.0",
        "Authors@R": "person(\"Winston\", \"Chang\", role = c(\"aut\", \"cre\"), email = \"winston@stdout.org\")",
        "Description": "Creates classes with reference semantics, similar to R's built-in\n    reference classes. Compared to reference classes, R6 classes are simpler\n    and lighter-weight, and they are not built on S4 classes so they do not\n    require the methods package. These classes allow public and private\n    members, and they support inheritance, even when the classes are defined in\n    different packages.",
        "Depends": "R (>= 3.0)",
        "Suggests": "knitr, microbenchmark, pryr, testthat, ggplot2, scales",
        "License": "MIT + file LICENSE",
        "URL": "https://r6.r-lib.org, https://github.com/r-lib/R6/",
        "LazyData": "true",
        "BugReports": "https://github.com/r-lib/R6/issues",
        "RoxygenNote": "6.1.1",
        "NeedsCompilation": "no",
        "Packaged": "2019-02-14 18:34:54 UTC; winston",
        "Author": "Winston Chang [aut, cre]",
        "Maintainer": "Winston Chang <winston@stdout.org>",
        "Repository": "CRAN",
        "Date/Publication": "2019-02-14 19:42:14 UTC",
        "Built": "R 3.5.3; ; 2019-04-16 13:52:02 UTC; windows"
      }
    },
    "RColorBrewer": {
      "Source": "CRAN",
      "Repository": "https://mirrors.e-ducation.cn/CRAN/",
      "description": {
        "Package": "RColorBrewer",
        "Version": "1.1-2",
        "Date": "2014-12-07",
        "Title": "ColorBrewer Palettes",
        "Authors@R": "c(person(given = \"Erich\", family = \"Neuwirth\", role = c(\"aut\",\n        \"cre\"), email = \"erich.neuwirth@univie.ac.at\"))",
        "Author": "Erich Neuwirth [aut, cre]",
        "Maintainer": "Erich Neuwirth <erich.neuwirth@univie.ac.at>",
        "Depends": "R (>= 2.0.0)",
        "Description": "Provides color schemes for maps (and other graphics)\n        designed by Cynthia Brewer as described at http://colorbrewer2.org",
        "License": "Apache License 2.0",
        "Packaged": "2014-12-06 23:59:42 UTC; neuwirth",
        "NeedsCompilation": "no",
        "Repository": "CRAN",
        "Date/Publication": "2014-12-07 08:28:55",
        "Built": "R 3.5.2; ; 2018-12-26 00:46:48 UTC; windows"
      }
    },
    "Rcpp": {
      "Source": "CRAN",
      "Repository": "https://mirrors.e-ducation.cn/CRAN/",
      "description": {
        "Package": "Rcpp",
        "Title": "Seamless R and C++ Integration",
        "Version": "1.0.2",
        "Date": "2019-07-20",
        "Author": "Dirk Eddelbuettel, Romain Francois, JJ Allaire, Kevin Ushey, Qiang Kou,\n Nathan Russell, Douglas Bates and John Chambers",
        "Maintainer": "Dirk Eddelbuettel <edd@debian.org>",
        "Description": "The 'Rcpp' package provides R functions as well as C++ classes which\n offer a seamless integration of R and C++. Many R data types and objects can be\n mapped back and forth to C++ equivalents which facilitates both writing of new\n code as well as easier integration of third-party libraries. Documentation\n about 'Rcpp' is provided by several vignettes included in this package, via the\n 'Rcpp Gallery' site at <http://gallery.rcpp.org>, the paper by Eddelbuettel and\n Francois (2011, <doi:10.18637/jss.v040.i08>), the book by Eddelbuettel (2013,\n <doi:10.1007/978-1-4614-6868-4>) and the paper by Eddelbuettel and Balamuta (2018,\n <doi:10.1080/00031305.2017.1375990>); see 'citation(\"Rcpp\")' for details.",
        "Depends": "R (>= 3.0.0)",
        "Imports": "methods, utils",
        "Suggests": "RUnit, inline, rbenchmark, knitr, rmarkdown, pinp, pkgKitten\n(>= 0.1.2)",
        "VignetteBuilder": "knitr",
        "URL": "http://www.rcpp.org, http://dirk.eddelbuettel.com/code/rcpp.html,\nhttps://github.com/RcppCore/Rcpp",
        "License": "GPL (>= 2)",
        "BugReports": "https://github.com/RcppCore/Rcpp/issues",
        "MailingList": "Please send questions and comments regarding Rcpp to\nrcpp-devel@lists.r-forge.r-project.org",
        "RoxygenNote": "6.1.1",
        "NeedsCompilation": "yes",
        "Packaged": "2019-07-20 14:40:03.829344 UTC; edd",
        "Repository": "CRAN",
        "Date/Publication": "2019-07-25 10:10:04 UTC",
        "Built": "R 3.5.3; x86_64-w64-mingw32; 2019-10-05 23:05:41 UTC; windows"
      }
    },
    "askpass": {
      "Source": "CRAN",
      "Repository": "https://mirrors.e-ducation.cn/CRAN/",
      "description": {
        "Package": "askpass",
        "Type": "Package",
        "Title": "Safe Password Entry for R, Git, and SSH",
        "Version": "1.1",
        "Authors@R": "person(\"Jeroen\", \"Ooms\", role = c(\"aut\", \"cre\"), \n    email = \"jeroen@berkeley.edu\", comment = c(ORCID = \"0000-0002-4035-0289\"))",
        "Description": "Cross-platform utilities for prompting the user for credentials or a \n    passphrase, for example to authenticate with a server or read a protected key.\n    Includes native programs for MacOS and Windows, hence no 'tcltk' is required. \n    Password entry can be invoked in two different ways: directly from R via the \n    askpass() function, or indirectly as password-entry back-end for 'ssh-agent' \n    or 'git-credential' via the SSH_ASKPASS and GIT_ASKPASS environment variables.\n    Thereby the user can be prompted for credentials or a passphrase if needed \n    when R calls out to git or ssh.",
        "License": "MIT + file LICENSE",
        "URL": "https://github.com/jeroen/askpass#readme",
        "BugReports": "https://github.com/jeroen/askpass/issues",
        "Encoding": "UTF-8",
        "LazyData": "true",
        "Imports": "sys (>= 2.1)",
        "RoxygenNote": "6.1.1",
        "Suggests": "testthat",
        "Language": "en-US",
        "NeedsCompilation": "yes",
        "Packaged": "2019-01-13 12:08:17 UTC; jeroen",
        "Author": "Jeroen Ooms [aut, cre] (<https://orcid.org/0000-0002-4035-0289>)",
        "Maintainer": "Jeroen Ooms <jeroen@berkeley.edu>",
        "Repository": "CRAN",
        "Date/Publication": "2019-01-13 12:50:03 UTC",
        "Built": "R 3.5.3; x86_64-w64-mingw32; 2019-04-16 14:57:52 UTC; windows"
      }
    },
    "assertthat": {
      "Source": "CRAN",
      "Repository": "https://mirrors.e-ducation.cn/CRAN/",
      "description": {
        "Package": "assertthat",
        "Title": "Easy Pre and Post Assertions",
        "Version": "0.2.1",
        "Authors@R": "\n  person(\"Hadley\", \"Wickham\", , \"hadley@rstudio.com\", c(\"aut\", \"cre\"))",
        "Description": "An extension to stopifnot() that makes it easy to declare \n    the pre and post conditions that you code should satisfy, while also \n    producing friendly error messages so that your users know what's gone\n    wrong.",
        "License": "GPL-3",
        "Imports": "tools",
        "Suggests": "testthat, covr",
        "RoxygenNote": "6.0.1",
        "Collate": "'assert-that.r' 'on-failure.r' 'assertions-file.r'\n'assertions-scalar.R' 'assertions.r' 'base.r'\n'base-comparison.r' 'base-is.r' 'base-logical.r' 'base-misc.r'\n'utils.r' 'validate-that.R'",
        "NeedsCompilation": "no",
        "Packaged": "2019-03-21 13:11:01 UTC; hadley",
        "Author": "Hadley Wickham [aut, cre]",
        "Maintainer": "Hadley Wickham <hadley@rstudio.com>",
        "Repository": "CRAN",
        "Date/Publication": "2019-03-21 14:53:46 UTC",
        "Built": "R 3.5.3; ; 2019-04-16 13:52:07 UTC; windows"
      }
    },
    "base64enc": {
      "Source": "CRAN",
      "Repository": "https://mirrors.e-ducation.cn/CRAN/",
      "description": {
        "Package": "base64enc",
        "Version": "0.1-3",
        "Title": "Tools for base64 encoding",
        "Author": "Simon Urbanek <Simon.Urbanek@r-project.org>",
        "Maintainer": "Simon Urbanek <Simon.Urbanek@r-project.org>",
        "Depends": "R (>= 2.9.0)",
        "Enhances": "png",
        "Description": "This package provides tools for handling base64 encoding. It is more flexible than the orphaned base64 package.",
        "License": "GPL-2 | GPL-3",
        "URL": "http://www.rforge.net/base64enc",
        "NeedsCompilation": "yes",
        "Packaged": "2015-02-04 20:31:00 UTC; svnuser",
        "Repository": "CRAN",
        "Date/Publication": "2015-07-28 08:03:37",
        "Built": "R 3.5.2; x86_64-w64-mingw32; 2018-12-26 00:47:03 UTC; windows"
      }
    },
    "cli": {
      "Source": "CRAN",
      "Repository": "https://mirrors.e-ducation.cn/CRAN/",
      "description": {
        "Package": "cli",
        "Title": "Helpers for Developing Command Line Interfaces",
        "Version": "1.1.0",
        "Authors@R": "c(\n    person(\"Gábor\", \"Csárdi\", , \"csardi.gabor@gmail.com\", c(\"aut\", \"cre\")),\n    person(\"Hadley\", \"Wickham\", role = c(\"ctb\")),\n    person(\"Kirill\", \"Müller\", role = c(\"ctb\"))\n    )",
        "Description": "A suite of tools designed to build attractive command line\n    interfaces ('CLIs'). Includes tools for drawing rules, boxes, trees, and\n    'Unicode' symbols with 'ASCII' alternatives.",
        "License": "MIT + file LICENSE",
        "LazyData": "true",
        "URL": "https://github.com/r-lib/cli#readme",
        "BugReports": "https://github.com/r-lib/cli/issues",
        "RoxygenNote": "6.1.1",
        "Depends": "R (>= 2.10)",
        "Imports": "assertthat, crayon (>= 1.3.4), methods, utils",
        "Suggests": "covr, fansi, mockery, testthat, webshot, withr",
        "Encoding": "UTF-8",
        "NeedsCompilation": "no",
        "Packaged": "2019-03-19 09:55:47 UTC; gaborcsardi",
        "Author": "Gábor Csárdi [aut, cre],\n  Hadley Wickham [ctb],\n  Kirill Müller [ctb]",
        "Maintainer": "Gábor Csárdi <csardi.gabor@gmail.com>",
        "Repository": "CRAN",
        "Date/Publication": "2019-03-19 10:43:26 UTC",
        "Built": "R 3.5.3; ; 2019-04-16 14:57:01 UTC; windows"
      }
    },
    "colorspace": {
      "Source": "CRAN",
      "Repository": "https://mirrors.e-ducation.cn/CRAN/",
      "description": {
        "Package": "colorspace",
        "Version": "1.4-1",
        "Date": "2019-03-18",
        "Title": "A Toolbox for Manipulating and Assessing Colors and Palettes",
        "Authors@R": "c(person(given = \"Ross\", family = \"Ihaka\", role = \"aut\", email = \"ihaka@stat.auckland.ac.nz\"),\n             person(given = \"Paul\", family = \"Murrell\", role = \"aut\", email = \"paul@stat.auckland.ac.nz\",\n                    comment = c(ORCID = \"0000-0002-3224-8858\")),\n             person(given = \"Kurt\", family = \"Hornik\", role = \"aut\", email = \"Kurt.Hornik@R-project.org\",\n\t\t    comment = c(ORCID = \"0000-0003-4198-9911\")),\n             person(given = c(\"Jason\", \"C.\"), family = \"Fisher\", role = \"aut\", email = \"jfisher@usgs.gov\",\n                    comment = c(ORCID = \"0000-0001-9032-8912\")),\n             person(given = \"Reto\", family = \"Stauffer\", role = \"aut\", email = \"Reto.Stauffer@uibk.ac.at\",\n                    comment = c(ORCID = \"0000-0002-3798-5507\")),\n             person(given = c(\"Claus\", \"O.\"), family = \"Wilke\", role = \"aut\", email = \"wilke@austin.utexas.edu\",\n                    comment = c(ORCID = \"0000-0002-7470-9261\")),\n             person(given = c(\"Claire\", \"D.\"), family = \"McWhite\", role = \"aut\", email = \"claire.mcwhite@utmail.utexas.edu\",\n                    comment = c(ORCID = \"0000-0001-7346-3047\")),\n             person(given = \"Achim\", family = \"Zeileis\", role = c(\"aut\", \"cre\"), email = \"Achim.Zeileis@R-project.org\",\n                    comment = c(ORCID = \"0000-0003-0918-3766\")))",
        "Description": "Carries out mapping between assorted color spaces including RGB, HSV, HLS,\n             CIEXYZ, CIELUV, HCL (polar CIELUV), CIELAB and polar CIELAB.\n\t     Qualitative, sequential, and diverging color palettes based on HCL colors\n\t     are provided along with corresponding ggplot2 color scales.\n\t     Color palette choice is aided by an interactive app (with either a Tcl/Tk\n\t     or a shiny GUI) and shiny apps with an HCL color picker and a\n\t     color vision deficiency emulator. Plotting functions for displaying\n\t     and assessing palettes include color swatches, visualizations of the\n\t     HCL space, and trajectories in HCL and/or RGB spectrum. Color manipulation\n\t     functions include: desaturation, lightening/darkening, mixing, and\n\t     simulation of color vision deficiencies (deutanomaly, protanomaly, tritanomaly).",
        "Depends": "R (>= 3.0.0), methods",
        "Imports": "graphics, grDevices, stats",
        "Suggests": "datasets, utils, KernSmooth, MASS, kernlab, mvtnorm, vcd,\ntcltk, shiny, shinyjs, ggplot2, dplyr, scales, grid, png, jpeg,\nknitr, rmarkdown, RColorBrewer, rcartocolor, scico, viridis,\nwesanderson",
        "VignetteBuilder": "knitr",
        "License": "BSD_3_clause + file LICENSE",
        "URL": "http://colorspace.R-Forge.R-project.org, http://hclwizard.org/",
        "BugReports": "http://colorspace.R-Forge.R-project.org/contact.html",
        "LazyData": "yes",
        "RoxygenNote": "6.1.1",
        "NeedsCompilation": "yes",
        "Packaged": "2019-03-18 09:11:41 UTC; zeileis",
        "Author": "Ross Ihaka [aut],\n  Paul Murrell [aut] (<https://orcid.org/0000-0002-3224-8858>),\n  Kurt Hornik [aut] (<https://orcid.org/0000-0003-4198-9911>),\n  Jason C. Fisher [aut] (<https://orcid.org/0000-0001-9032-8912>),\n  Reto Stauffer [aut] (<https://orcid.org/0000-0002-3798-5507>),\n  Claus O. Wilke [aut] (<https://orcid.org/0000-0002-7470-9261>),\n  Claire D. McWhite [aut] (<https://orcid.org/0000-0001-7346-3047>),\n  Achim Zeileis [aut, cre] (<https://orcid.org/0000-0003-0918-3766>)",
        "Maintainer": "Achim Zeileis <Achim.Zeileis@R-project.org>",
        "Repository": "CRAN",
        "Date/Publication": "2019-03-18 14:43:29 UTC",
        "Built": "R 3.5.3; x86_64-w64-mingw32; 2019-04-21 16:27:05 UTC; windows"
      }
    },
    "compare": {
      "Source": "CRAN",
      "Repository": "https://mirrors.e-ducation.cn/CRAN/",
      "description": {
        "Package": "compare",
        "Version": "0.2-6",
        "Title": "Comparing Objects for Differences",
        "Author": "Paul Murrell",
        "Maintainer": "Paul Murrell <p.murrell@auckland.ac.nz>",
        "Description": "Functions to compare a model object to a comparison object.\n  If the objects are not identical, the functions can be instructed to\n  explore various modifications of the objects (e.g., sorting rows,\n  dropping names) to see if the modified versions are identical.",
        "License": "GPL (>= 2)",
        "NeedsCompilation": "no",
        "Packaged": "2015-08-25 01:46:54 UTC; EC\\pmur002",
        "Repository": "CRAN",
        "Date/Publication": "2015-08-25 08:54:01",
        "Built": "R 3.5.2; ; 2018-12-26 01:02:46 UTC; windows"
      }
    },
    "crayon": {
      "Source": "CRAN",
      "Repository": "https://mirrors.e-ducation.cn/CRAN/",
      "description": {
        "Package": "crayon",
        "Title": "Colored Terminal Output",
        "Version": "1.3.4",
        "Authors@R": "c(\n    person(\"Gábor\", \"Csárdi\", , \"csardi.gabor@gmail.com\",\n    role = c(\"aut\", \"cre\")),\n    person(\n    \"Brodie\", \"Gaslam\", email=\"brodie.gaslam@yahoo.com\",\n    role=c(\"ctb\"))\n    )",
        "Description": "Colored terminal output on terminals that support 'ANSI'\n    color and highlight codes. It also works in 'Emacs' 'ESS'. 'ANSI'\n    color support is automatically detected. Colors and highlighting can\n    be combined and nested. New styles can also be created easily.\n    This package was inspired by the 'chalk' 'JavaScript' project.",
        "License": "MIT + file LICENSE",
        "LazyData": "true",
        "URL": "https://github.com/r-lib/crayon#readme",
        "BugReports": "https://github.com/r-lib/crayon/issues",
        "Collate": "'ansi-256.r' 'combine.r' 'string.r' 'utils.r'\n'crayon-package.r' 'disposable.r' 'has_ansi.r' 'has_color.r'\n'styles.r' 'machinery.r' 'parts.r' 'print.r' 'style-var.r'\n'show.r' 'string_operations.r'",
        "Imports": "grDevices, methods, utils",
        "Suggests": "mockery, rstudioapi, testthat, withr",
        "RoxygenNote": "6.0.1.9000",
        "Encoding": "UTF-8",
        "NeedsCompilation": "no",
        "Packaged": "2017-09-15 18:14:04 UTC; gaborcsardi",
        "Author": "Gábor Csárdi [aut, cre],\n  Brodie Gaslam [ctb]",
        "Maintainer": "Gábor Csárdi <csardi.gabor@gmail.com>",
        "Repository": "CRAN",
        "Date/Publication": "2017-09-16 19:49:46 UTC",
        "Built": "R 3.5.2; ; 2018-12-26 00:46:48 UTC; windows"
      }
    },
    "crosstalk": {
      "Source": "CRAN",
      "Repository": "https://mirrors.e-ducation.cn/CRAN/",
      "description": {
        "Package": "crosstalk",
        "Type": "Package",
        "Title": "Inter-Widget Interactivity for HTML Widgets",
        "Version": "1.0.0",
        "Authors@R": "c(\n    person(\"Joe\", \"Cheng\", role = c(\"aut\", \"cre\"), email = \"joe@rstudio.com\"),\n    person(family = \"RStudio\", role = \"cph\"),\n    person(family = \"jQuery Foundation\", role = \"cph\",\n    comment = \"jQuery library and jQuery UI library\"),\n    person(family = \"jQuery contributors\", role = c(\"ctb\", \"cph\"),\n    comment = \"jQuery library; authors listed in inst/www/shared/jquery-AUTHORS.txt\"),\n    person(\"Mark\", \"Otto\", role = \"ctb\",\n    comment = \"Bootstrap library\"),\n    person(\"Jacob\", \"Thornton\", role = \"ctb\",\n    comment = \"Bootstrap library\"),\n    person(family = \"Bootstrap contributors\", role = \"ctb\",\n    comment = \"Bootstrap library\"),\n    person(family = \"Twitter, Inc\", role = \"cph\",\n    comment = \"Bootstrap library\"),\n    person(\"Brian\", \"Reavis\", role = c(\"ctb\", \"cph\"),\n    comment = \"selectize.js library\"),\n    person(\"Kristopher Michael\", \"Kowal\", role = c(\"ctb\", \"cph\"),\n    comment = \"es5-shim library\"),\n    person(family = \"es5-shim contributors\", role = c(\"ctb\", \"cph\"),\n    comment = \"es5-shim library\"),\n    person(\"Denis\", \"Ineshin\", role = c(\"ctb\", \"cph\"),\n    comment = \"ion.rangeSlider library\"),\n    person(\"Sami\", \"Samhuri\", role = c(\"ctb\", \"cph\"),\n    comment = \"Javascript strftime library\")\n    )",
        "Description": "Provides building blocks for allowing HTML widgets to communicate\n    with each other, with Shiny or without (i.e. static .html files). Currently\n    supports linked brushing and filtering.",
        "License": "MIT + file LICENSE",
        "Imports": "htmltools (>= 0.3.5), jsonlite, lazyeval, R6, shiny (>= 0.11),\nggplot2",
        "URL": "https://rstudio.github.io/crosstalk/",
        "BugReports": "https://github.com/rstudio/crosstalk/issues",
        "RoxygenNote": "5.0.1",
        "NeedsCompilation": "no",
        "Packaged": "2016-12-20 20:01:51 UTC; jcheng",
        "Author": "Joe Cheng [aut, cre],\n  RStudio [cph],\n  jQuery Foundation [cph] (jQuery library and jQuery UI library),\n  jQuery contributors [ctb, cph] (jQuery library; authors listed in\n    inst/www/shared/jquery-AUTHORS.txt),\n  Mark Otto [ctb] (Bootstrap library),\n  Jacob Thornton [ctb] (Bootstrap library),\n  Bootstrap contributors [ctb] (Bootstrap library),\n  Twitter, Inc [cph] (Bootstrap library),\n  Brian Reavis [ctb, cph] (selectize.js library),\n  Kristopher Michael Kowal [ctb, cph] (es5-shim library),\n  es5-shim contributors [ctb, cph] (es5-shim library),\n  Denis Ineshin [ctb, cph] (ion.rangeSlider library),\n  Sami Samhuri [ctb, cph] (Javascript strftime library)",
        "Maintainer": "Joe Cheng <joe@rstudio.com>",
        "Repository": "CRAN",
        "Date/Publication": "2016-12-21 08:30:32",
        "Built": "R 3.5.3; ; 2019-10-06 03:26:18 UTC; windows"
      }
    },
    "curl": {
      "Source": "CRAN",
      "Repository": "https://mirrors.e-ducation.cn/CRAN/",
      "description": {
        "Package": "curl",
        "Type": "Package",
        "Title": "A Modern and Flexible Web Client for R",
        "Version": "3.3",
        "Authors@R": "c(\n    person(\"Jeroen\", \"Ooms\", role = c(\"aut\", \"cre\"), email = \"jeroen@berkeley.edu\",\n      comment = c(ORCID = \"0000-0002-4035-0289\")),\n    person(\"Hadley\", \"Wickham\", , \"hadley@rstudio.com\", role = \"ctb\"),\n    person(\"RStudio\", role = \"cph\")\n    )",
        "Description": "The curl() and curl_download() functions provide highly\n    configurable drop-in replacements for base url() and download.file() with\n    better performance, support for encryption (https, ftps), gzip compression,\n    authentication, and other 'libcurl' goodies. The core of the package implements a\n    framework for performing fully customized requests where data can be processed\n    either in memory, on disk, or streaming via the callback or connection\n    interfaces. Some knowledge of 'libcurl' is recommended; for a more-user-friendly\n    web client see the 'httr' package which builds on this package with http\n    specific tools and logic.",
        "License": "MIT + file LICENSE",
        "SystemRequirements": "libcurl: libcurl-devel (rpm) or\nlibcurl4-openssl-dev (deb).",
        "URL": "https://github.com/jeroen/curl#readme (devel)\nhttps://curl.haxx.se/libcurl/ (upstream)",
        "BugReports": "https://github.com/jeroen/curl/issues",
        "Suggests": "spelling, testthat (>= 1.0.0), knitr, jsonlite, rmarkdown,\nmagrittr, httpuv (>= 1.4.4), webutils",
        "VignetteBuilder": "knitr",
        "Depends": "R (>= 3.0.0)",
        "LazyData": "true",
        "RoxygenNote": "6.1.1",
        "Encoding": "UTF-8",
        "Language": "en-US",
        "NeedsCompilation": "yes",
        "Packaged": "2019-01-09 22:29:50 UTC; jeroen",
        "Author": "Jeroen Ooms [aut, cre] (<https://orcid.org/0000-0002-4035-0289>),\n  Hadley Wickham [ctb],\n  RStudio [cph]",
        "Maintainer": "Jeroen Ooms <jeroen@berkeley.edu>",
        "Repository": "CRAN",
        "Date/Publication": "2019-01-10 12:50:03 UTC",
        "Built": "R 3.5.3; x86_64-w64-mingw32; 2019-04-16 13:53:04 UTC; windows"
      }
    },
    "data.table": {
      "Source": "CRAN",
      "Repository": "https://mirrors.e-ducation.cn/CRAN/",
      "description": {
        "Package": "data.table",
        "Version": "1.12.2",
        "Title": "Extension of `data.frame`",
        "Authors@R": "c(\n  person(\"Matt\",\"Dowle\",           role=c(\"aut\",\"cre\"), email=\"mattjdowle@gmail.com\"),\n  person(\"Arun\",\"Srinivasan\",      role=\"aut\",          email=\"arunkumar.sriniv@gmail.com\"),\n  person(\"Jan\",\"Gorecki\",          role=\"ctb\"),\n  person(\"Michael\",\"Chirico\",      role=\"ctb\"),\n  person(\"Pasha\",\"Stetsenko\",      role=\"ctb\"),\n  person(\"Tom\",\"Short\",            role=\"ctb\"),\n  person(\"Steve\",\"Lianoglou\",      role=\"ctb\"),\n  person(\"Eduard\",\"Antonyan\",      role=\"ctb\"),\n  person(\"Markus\",\"Bonsch\",        role=\"ctb\"),\n  person(\"Hugh\",\"Parsonage\",       role=\"ctb\"),\n  person(\"Scott\",\"Ritchie\",        role=\"ctb\"),\n  person(\"Kun\",\"Ren\",              role=\"ctb\"),\n  person(\"Xianying\",\"Tan\",         role=\"ctb\"),\n  person(\"Rick\",\"Saporta\",         role=\"ctb\"),\n  person(\"Otto\",\"Seiskari\",        role=\"ctb\"),\n  person(\"Xianghui\",\"Dong\",        role=\"ctb\"),\n  person(\"Michel\",\"Lang\",          role=\"ctb\"),\n  person(\"Watal\",\"Iwasaki\",        role=\"ctb\"),\n  person(\"Seth\",\"Wenchel\",         role=\"ctb\"),\n  person(\"Karl\",\"Broman\",          role=\"ctb\"),\n  person(\"Tobias\",\"Schmidt\",       role=\"ctb\"),\n  person(\"David\",\"Arenburg\",       role=\"ctb\"),\n  person(\"Ethan\",\"Smith\",          role=\"ctb\"),\n  person(\"Francois\",\"Cocquemas\",   role=\"ctb\"),\n  person(\"Matthieu\",\"Gomez\",       role=\"ctb\"),\n  person(\"Philippe\",\"Chataignon\",  role=\"ctb\"),\n  person(\"Declan\",\"Groves\",        role=\"ctb\"),\n  person(\"Daniel\",\"Possenriede\",   role=\"ctb\"),\n  person(\"Felipe\",\"Parages\",       role=\"ctb\"),\n  person(\"Denes\",\"Toth\",           role=\"ctb\"),\n  person(\"Mus\",\"Yaramaz-David\",    role=\"ctb\"),\n  person(\"Ayappan\",\"Perumal\",      role=\"ctb\"),\n  person(\"James\",\"Sams\",           role=\"ctb\"),\n  person(\"Martin\",\"Morgan\",        role=\"ctb\"),\n  person(\"Michael\",\"Quinn\",        role=\"ctb\"),\n  person(\"@javrucebo\",\"\",          role=\"ctb\"),\n  person(\"@marc-outins\",\"\",        role=\"ctb\"))",
        "Depends": "R (>= 3.1.0)",
        "Imports": "methods",
        "Suggests": "bit64, curl, R.utils, knitr, xts, nanotime, zoo",
        "Description": "Fast aggregation of large data (e.g. 100GB in RAM), fast ordered joins, fast add/modify/delete of columns by group using no copies at all, list columns, friendly and fast character-separated-value read/write. Offers a natural and flexible syntax, for faster development.",
        "License": "MPL-2.0 | file LICENSE",
        "URL": "http://r-datatable.com",
        "BugReports": "https://github.com/Rdatatable/data.table/issues",
        "VignetteBuilder": "knitr",
        "ByteCompile": "TRUE",
        "NeedsCompilation": "yes",
        "Packaged": "2019-03-28 19:54:17.679 UTC; mdowle",
        "Author": "Matt Dowle [aut, cre],\n  Arun Srinivasan [aut],\n  Jan Gorecki [ctb],\n  Michael Chirico [ctb],\n  Pasha Stetsenko [ctb],\n  Tom Short [ctb],\n  Steve Lianoglou [ctb],\n  Eduard Antonyan [ctb],\n  Markus Bonsch [ctb],\n  Hugh Parsonage [ctb],\n  Scott Ritchie [ctb],\n  Kun Ren [ctb],\n  Xianying Tan [ctb],\n  Rick Saporta [ctb],\n  Otto Seiskari [ctb],\n  Xianghui Dong [ctb],\n  Michel Lang [ctb],\n  Watal Iwasaki [ctb],\n  Seth Wenchel [ctb],\n  Karl Broman [ctb],\n  Tobias Schmidt [ctb],\n  David Arenburg [ctb],\n  Ethan Smith [ctb],\n  Francois Cocquemas [ctb],\n  Matthieu Gomez [ctb],\n  Philippe Chataignon [ctb],\n  Declan Groves [ctb],\n  Daniel Possenriede [ctb],\n  Felipe Parages [ctb],\n  Denes Toth [ctb],\n  Mus Yaramaz-David [ctb],\n  Ayappan Perumal [ctb],\n  James Sams [ctb],\n  Martin Morgan [ctb],\n  Michael Quinn [ctb],\n  @javrucebo [ctb],\n  @marc-outins [ctb]",
        "Maintainer": "Matt Dowle <mattjdowle@gmail.com>",
        "Repository": "CRAN",
        "Date/Publication": "2019-04-07 10:05:02 UTC",
        "Built": "R 3.5.3; x86_64-w64-mingw32; 2019-04-21 16:26:56 UTC; windows"
      }
    },
    "digest": {
      "Source": "CRAN",
      "Repository": "https://mirrors.e-ducation.cn/CRAN/",
      "description": {
        "Package": "digest",
        "Author": "Dirk Eddelbuettel <edd@debian.org> with contributions \n by Antoine Lucas, Jarek Tuszynski, Henrik Bengtsson, Simon Urbanek,\n Mario Frasca, Bryan Lewis, Murray Stokely, Hannes Muehleisen,\n Duncan Murdoch, Jim Hester, Wush Wu, Qiang Kou, Thierry Onkelinx, \n Michel Lang, Viliam Simko, Kurt Hornik and Radford Neal.",
        "Version": "0.6.18",
        "Date": "2018-10-10",
        "Maintainer": "Dirk Eddelbuettel <edd@debian.org>",
        "Title": "Create Compact Hash Digests of R Objects",
        "Description": "Implementation of a function 'digest()' for the creation \n of hash digests of arbitrary R objects (using the 'md5', 'sha-1', 'sha-256', \n 'crc32', 'xxhash' and 'murmurhash' algorithms) permitting easy comparison of R\n language objects, as well as a function 'hmac()' to create hash-based\n message authentication code. Please note that this package is not meant to\n be deployed for cryptographic purposes for which more comprehensive (and\n widely tested) libraries such as 'OpenSSL' should be used.",
        "URL": "http://dirk.eddelbuettel.com/code/digest.html",
        "BugReports": "https://github.com/eddelbuettel/digest/issues",
        "Depends": "R (>= 3.1.0)",
        "License": "GPL (>= 2)",
        "Suggests": "knitr, rmarkdown",
        "VignetteBuilder": "knitr",
        "NeedsCompilation": "yes",
        "Packaged": "2018-10-10 11:30:39.397655 UTC; edd",
        "Repository": "CRAN",
        "Date/Publication": "2018-10-10 16:00:23 UTC",
        "Built": "R 3.5.2; x86_64-w64-mingw32; 2018-12-26 00:46:44 UTC; windows"
      }
    },
    "dplyr": {
      "Source": "CRAN",
      "Repository": "https://mirrors.e-ducation.cn/CRAN/",
      "description": {
        "Type": "Package",
        "Package": "dplyr",
        "Title": "A Grammar of Data Manipulation",
        "Version": "0.8.3",
        "Authors@R": "c(\n    person(\"Hadley\", \"Wickham\", , \"hadley@rstudio.com\", c(\"aut\", \"cre\"), comment = c(ORCID = \"0000-0003-4757-117X\")),\n    person(\"Romain\", \"Fran\\u00e7ois\", role = \"aut\", comment = c(ORCID = \"0000-0002-2444-4226\")),\n    person(\"Lionel\", \"Henry\", role = \"aut\"),\n    person(\"Kirill\", \"M\\u00fcller\", role = \"aut\", comment = c(ORCID = \"0000-0002-1416-3412\")),\n    person(\"RStudio\", role = c(\"cph\", \"fnd\"))\n    )",
        "Description": "A fast, consistent tool for working with data frame like objects,\n    both in memory and out of memory.",
        "License": "MIT + file LICENSE",
        "URL": "http://dplyr.tidyverse.org, https://github.com/tidyverse/dplyr",
        "BugReports": "https://github.com/tidyverse/dplyr/issues",
        "Depends": "R (>= 3.2.0)",
        "Imports": "assertthat (>= 0.2.0), glue (>= 1.3.0), magrittr (>= 1.5),\nmethods, pkgconfig, R6, Rcpp (>= 1.0.1), rlang (>= 0.4.0),\ntibble (>= 2.0.0), tidyselect (>= 0.2.5), utils",
        "Suggests": "bit64, callr, covr, crayon (>= 1.3.4), DBI, dbplyr, dtplyr,\nggplot2, hms, knitr, Lahman, lubridate, MASS, mgcv,\nmicrobenchmark, nycflights13, rmarkdown, RMySQL, RPostgreSQL,\nRSQLite, testthat, withr, broom, purrr, readr",
        "LinkingTo": "BH, plogr (>= 0.2.0), Rcpp (>= 1.0.1)",
        "VignetteBuilder": "knitr",
        "Encoding": "UTF-8",
        "LazyData": "yes",
        "RoxygenNote": "6.1.1",
        "NeedsCompilation": "yes",
        "Packaged": "2019-07-04 05:04:15 UTC; romainfrancois",
        "Author": "Hadley Wickham [aut, cre] (<https://orcid.org/0000-0003-4757-117X>),\n  Romain Fran?ois [aut] (<https://orcid.org/0000-0002-2444-4226>),\n  Lionel Henry [aut],\n  Kirill Müller [aut] (<https://orcid.org/0000-0002-1416-3412>),\n  RStudio [cph, fnd]",
        "Maintainer": "Hadley Wickham <hadley@rstudio.com>",
        "Repository": "CRAN",
        "Date/Publication": "2019-07-04 15:50:02 UTC",
        "Built": "R 3.5.3; x86_64-w64-mingw32; 2019-12-02 21:21:39 UTC; windows"
      }
    },
    "ellipsis": {
      "Source": "CRAN",
      "Repository": "https://mirrors.e-ducation.cn/CRAN/",
      "description": {
        "Package": "ellipsis",
        "Version": "0.3.0",
        "Title": "Tools for Working with ...",
        "Description": "The ellipsis is a powerful tool for extending functions. Unfortunately \n    this power comes at a cost: misspelled arguments will be silently ignored. \n    The ellipsis package provides a collection of functions to catch problems\n    and alert the user.",
        "Authors@R": "c(\n      person(\"Hadley\", \"Wickham\", , \"hadley@rstudio.com\", role = c(\"aut\", \"cre\")),\n      person(\"RStudio\", role = \"cph\")\n    )",
        "License": "GPL-3",
        "Encoding": "UTF-8",
        "LazyData": "true",
        "RoxygenNote": "6.1.1",
        "URL": "https://ellipsis.r-lib.org, https://github.com/r-lib/ellipsis",
        "BugReports": "https://github.com/r-lib/ellipsis/issues",
        "Depends": "R (>= 3.2)",
        "Imports": "rlang (>= 0.3.0)",
        "Suggests": "covr, testthat",
        "NeedsCompilation": "yes",
        "Packaged": "2019-09-20 20:15:40 UTC; jhester",
        "Author": "Hadley Wickham [aut, cre],\n  RStudio [cph]",
        "Maintainer": "Hadley Wickham <hadley@rstudio.com>",
        "Repository": "CRAN",
        "Date/Publication": "2019-09-20 20:40:02 UTC",
        "Built": "R 3.5.3; x86_64-w64-mingw32; 2019-10-06 00:12:13 UTC; windows"
      }
    },
    "evaluate": {
      "Source": "CRAN",
      "Repository": "https://mirrors.e-ducation.cn/CRAN/",
      "description": {
        "Package": "evaluate",
        "Type": "Package",
        "Title": "Parsing and Evaluation Tools that Provide More Details than the\nDefault",
        "Version": "0.14",
        "Authors@R": "c(\n    person(\"Hadley\", \"Wickham\", role = \"aut\"),\n    person(\"Yihui\", \"Xie\", role = c(\"aut\", \"cre\"), email = \"xie@yihui.name\", comment = c(ORCID = \"0000-0003-0645-5666\")),\n    person(\"Michael\", \"Lawrence\", role = \"ctb\"),\n    person(\"Thomas\", \"Kluyver\", role = \"ctb\"),\n    person(\"Jeroen\", \"Ooms\", role = \"ctb\"),\n    person(\"Barret\", \"Schloerke\", role = \"ctb\"),\n    person(\"Adam\", \"Ryczkowski\", role = \"ctb\"),\n    person(\"Hiroaki\", \"Yutani\", role = \"ctb\"),\n    person(\"Michel\", \"Lang\", role = \"ctb\"),\n    person(\"Karolis\", \"Koncevi?ius\", role = \"ctb\")\n    )",
        "Description": "Parsing and evaluation tools that make it easy to recreate the\n    command line behaviour of R.",
        "License": "MIT + file LICENSE",
        "URL": "https://github.com/r-lib/evaluate",
        "BugReports": "https://github.com/r-lib/evaluate/issues",
        "Depends": "R (>= 3.0.2)",
        "Imports": "methods",
        "Suggests": "testthat, lattice, ggplot2",
        "RoxygenNote": "6.1.1",
        "Encoding": "UTF-8",
        "NeedsCompilation": "no",
        "Packaged": "2019-05-28 15:30:02 UTC; yihui",
        "Author": "Hadley Wickham [aut],\n  Yihui Xie [aut, cre] (<https://orcid.org/0000-0003-0645-5666>),\n  Michael Lawrence [ctb],\n  Thomas Kluyver [ctb],\n  Jeroen Ooms [ctb],\n  Barret Schloerke [ctb],\n  Adam Ryczkowski [ctb],\n  Hiroaki Yutani [ctb],\n  Michel Lang [ctb],\n  Karolis Koncevi?ius [ctb]",
        "Maintainer": "Yihui Xie <xie@yihui.name>",
        "Repository": "CRAN",
        "Date/Publication": "2019-05-28 15:50:02 UTC",
        "Built": "R 3.5.3; ; 2019-10-05 23:05:49 UTC; windows"
      }
    },
    "fansi": {
      "Source": "CRAN",
      "Repository": "https://mirrors.e-ducation.cn/CRAN/",
      "description": {
        "Package": "fansi",
        "Title": "ANSI Control Sequence Aware String Functions",
        "Description": "Counterparts to R string manipulation functions that account for\n   the effects of ANSI text formatting control sequences.",
        "Version": "0.4.0",
        "Authors@R": "c(\n    person(\"Brodie\", \"Gaslam\", email=\"brodie.gaslam@yahoo.com\",\n    role=c(\"aut\", \"cre\")),\n    person(\"Elliott\", \"Sales De Andrade\", role=\"ctb\"),\n    person(family=\"R Core Team\",\n    email=\"R-core@r-project.org\", role=\"cph\",\n    comment=\"UTF8 byte length calcs from src/util.c\"\n    ))",
        "Depends": "R (>= 3.1.0)",
        "License": "GPL (>= 2)",
        "LazyData": "true",
        "URL": "https://github.com/brodieG/fansi",
        "BugReports": "https://github.com/brodieG/fansi/issues",
        "VignetteBuilder": "knitr",
        "Suggests": "unitizer, knitr, rmarkdown",
        "RoxygenNote": "6.1.0.9000",
        "Encoding": "UTF-8",
        "Collate": "'constants.R' 'fansi-package.R' 'has.R' 'internal.R' 'load.R'\n'misc.R' 'nchar.R' 'strip.R' 'strwrap.R' 'strtrim.R'\n'strsplit.R' 'substr2.R' 'tohtml.R' 'unhandled.R'",
        "NeedsCompilation": "yes",
        "Packaged": "2018-10-04 19:06:14 UTC; bg",
        "Author": "Brodie Gaslam [aut, cre],\n  Elliott Sales De Andrade [ctb],\n  R Core Team [cph] (UTF8 byte length calcs from src/util.c)",
        "Maintainer": "Brodie Gaslam <brodie.gaslam@yahoo.com>",
        "Repository": "CRAN",
        "Date/Publication": "2018-10-05 05:10:12 UTC",
        "Built": "R 3.5.2; x86_64-w64-mingw32; 2018-12-26 00:46:50 UTC; windows"
      }
    },
    "ggplot2": {
      "Source": "CRAN",
      "Repository": "https://mirrors.e-ducation.cn/CRAN/",
      "description": {
        "Package": "ggplot2",
        "Version": "3.3.0",
        "Title": "Create Elegant Data Visualisations Using the Grammar of Graphics",
        "Description": "A system for 'declaratively' creating graphics,\n    based on \"The Grammar of Graphics\". You provide the data, tell 'ggplot2'\n    how to map variables to aesthetics, what graphical primitives to use,\n    and it takes care of the details.",
        "Authors@R": "c(\n    person(\"Hadley\", \"Wickham\", , \"hadley@rstudio.com\", c(\"aut\", \"cre\")),\n    person(\"Winston\", \"Chang\", , role = \"aut\"),\n    person(\"Lionel\", \"Henry\", , role = \"aut\"),\n    person(\"Thomas Lin\", \"Pedersen\", role = \"aut\"),\n    person(\"Kohske\", \"Takahashi\", role = \"aut\"),\n    person(\"Claus\", \"Wilke\", role = \"aut\"),\n    person(\"Kara\", \"Woo\", role = \"aut\"),\n    person(\"Hiroaki\", \"Yutani\", role = \"aut\"),\n    person(\"Dewey\", \"Dunnington\", role = \"aut\"),\n    person(\"RStudio\", role = c(\"cph\"))\n    )",
        "Depends": "R (>= 3.2)",
        "Imports": "digest, glue, grDevices, grid, gtable (>= 0.1.1), isoband,\nMASS, mgcv, rlang (>= 0.3.0), scales (>= 0.5.0), stats, tibble,\nwithr (>= 2.0.0)",
        "Suggests": "covr, dplyr, ggplot2movies, hexbin, Hmisc, knitr, lattice,\nmapproj, maps, maptools, multcomp, munsell, nlme, profvis,\nquantreg, rgeos, rmarkdown, rpart, sf (>= 0.7-3), svglite (>=\n1.2.0.9001), testthat (>= 2.1.0), vdiffr (>= 0.3.0)",
        "Enhances": "sp",
        "License": "GPL-2 | file LICENSE",
        "URL": "http://ggplot2.tidyverse.org, https://github.com/tidyverse/ggplot2",
        "BugReports": "https://github.com/tidyverse/ggplot2/issues",
        "LazyData": "true",
        "Collate": "'ggproto.r' 'ggplot-global.R' 'aaa-.r'\n'aes-colour-fill-alpha.r' 'aes-evaluation.r'\n'aes-group-order.r' 'aes-linetype-size-shape.r'\n'aes-position.r' 'compat-plyr.R' 'utilities.r' 'aes.r'\n'legend-draw.r' 'geom-.r' 'annotation-custom.r'\n'annotation-logticks.r' 'geom-polygon.r' 'geom-map.r'\n'annotation-map.r' 'geom-raster.r' 'annotation-raster.r'\n'annotation.r' 'autolayer.r' 'autoplot.r' 'axis-secondary.R'\n'backports.R' 'bench.r' 'bin.R' 'coord-.r' 'coord-cartesian-.r'\n'coord-fixed.r' 'coord-flip.r' 'coord-map.r' 'coord-munch.r'\n'coord-polar.r' 'coord-quickmap.R' 'coord-sf.R'\n'coord-transform.r' 'data.R' 'facet-.r' 'facet-grid-.r'\n'facet-null.r' 'facet-wrap.r' 'fortify-lm.r' 'fortify-map.r'\n'fortify-multcomp.r' 'fortify-spatial.r' 'fortify.r' 'stat-.r'\n'geom-abline.r' 'geom-rect.r' 'geom-bar.r' 'geom-bin2d.r'\n'geom-blank.r' 'geom-boxplot.r' 'geom-col.r' 'geom-path.r'\n'geom-contour.r' 'geom-count.r' 'geom-crossbar.r'\n'geom-segment.r' 'geom-curve.r' 'geom-defaults.r'\n'geom-ribbon.r' 'geom-density.r' 'geom-density2d.r'\n'geom-dotplot.r' 'geom-errorbar.r' 'geom-errorbarh.r'\n'geom-freqpoly.r' 'geom-hex.r' 'geom-histogram.r'\n'geom-hline.r' 'geom-jitter.r' 'geom-label.R'\n'geom-linerange.r' 'geom-point.r' 'geom-pointrange.r'\n'geom-quantile.r' 'geom-rug.r' 'geom-sf.R' 'geom-smooth.r'\n'geom-spoke.r' 'geom-text.r' 'geom-tile.r' 'geom-violin.r'\n'geom-vline.r' 'ggplot2.r' 'grob-absolute.r' 'grob-dotstack.r'\n'grob-null.r' 'grouping.r' 'guide-bins.R' 'guide-colorbar.r'\n'guide-colorsteps.R' 'guide-legend.r' 'guides-.r'\n'guides-axis.r' 'guides-grid.r' 'guides-none.r' 'hexbin.R'\n'labeller.r' 'labels.r' 'layer.r' 'layer-sf.R' 'layout.R'\n'limits.r' 'margins.R' 'performance.R' 'plot-build.r'\n'plot-construction.r' 'plot-last.r' 'plot.r' 'position-.r'\n'position-collide.r' 'position-dodge.r' 'position-dodge2.r'\n'position-identity.r' 'position-jitter.r'\n'position-jitterdodge.R' 'position-nudge.R' 'position-stack.r'\n'quick-plot.r' 'range.r' 'reshape-add-margins.R' 'save.r'\n'scale-.r' 'scale-alpha.r' 'scale-binned.R' 'scale-brewer.r'\n'scale-colour.r' 'scale-continuous.r' 'scale-date.r'\n'scale-discrete-.r' 'scale-expansion.r' 'scale-gradient.r'\n'scale-grey.r' 'scale-hue.r' 'scale-identity.r'\n'scale-linetype.r' 'scale-manual.r' 'scale-shape.r'\n'scale-size.r' 'scale-steps.R' 'scale-type.R' 'scale-view.r'\n'scale-viridis.r' 'scales-.r' 'stat-bin.r' 'stat-bin2d.r'\n'stat-bindot.r' 'stat-binhex.r' 'stat-boxplot.r'\n'stat-contour.r' 'stat-count.r' 'stat-density-2d.r'\n'stat-density.r' 'stat-ecdf.r' 'stat-ellipse.R'\n'stat-function.r' 'stat-identity.r' 'stat-qq-line.R'\n'stat-qq.r' 'stat-quantile.r' 'stat-sf-coordinates.R'\n'stat-sf.R' 'stat-smooth-methods.r' 'stat-smooth.r'\n'stat-sum.r' 'stat-summary-2d.r' 'stat-summary-bin.R'\n'stat-summary-hex.r' 'stat-summary.r' 'stat-unique.r'\n'stat-ydensity.r' 'summarise-plot.R' 'summary.r'\n'theme-elements.r' 'theme.r' 'theme-defaults.r'\n'theme-current.R' 'translate-qplot-ggplot.r'\n'translate-qplot-lattice.r' 'utilities-break.r'\n'utilities-grid.r' 'utilities-help.r' 'utilities-matrix.r'\n'utilities-resolution.r' 'utilities-table.r'\n'utilities-tidy-eval.R' 'zxx.r' 'zzz.r'",
        "VignetteBuilder": "knitr",
        "RoxygenNote": "7.0.2",
        "Encoding": "UTF-8",
        "NeedsCompilation": "no",
        "Packaged": "2020-03-03 21:59:45 UTC; thomas",
        "Author": "Hadley Wickham [aut, cre],\n  Winston Chang [aut],\n  Lionel Henry [aut],\n  Thomas Lin Pedersen [aut],\n  Kohske Takahashi [aut],\n  Claus Wilke [aut],\n  Kara Woo [aut],\n  Hiroaki Yutani [aut],\n  Dewey Dunnington [aut],\n  RStudio [cph]",
        "Maintainer": "Hadley Wickham <hadley@rstudio.com>",
        "Repository": "CRAN",
        "Date/Publication": "2020-03-05 16:00:02 UTC",
        "Built": "R 3.5.3; ; 2020-04-06 23:01:53 UTC; windows"
      }
    },
    "glue": {
      "Source": "CRAN",
      "Repository": "https://mirrors.e-ducation.cn/CRAN/",
      "description": {
        "Package": "glue",
        "Title": "Interpreted String Literals",
        "Version": "1.3.1",
        "Authors@R": "person(\"Jim\", \"Hester\", email = \"james.f.hester@gmail.com\", role = c(\"aut\", \"cre\"))",
        "Description": "An implementation of interpreted string literals, inspired by\n  Python's Literal String Interpolation <https://www.python.org/dev/peps/pep-0498/> and Docstrings\n  <https://www.python.org/dev/peps/pep-0257/> and Julia's Triple-Quoted String Literals\n  <https://docs.julialang.org/en/stable/manual/strings/#triple-quoted-string-literals>.",
        "Depends": "R (>= 3.1)",
        "Imports": "methods",
        "Suggests": "testthat, covr, magrittr, crayon, knitr, rmarkdown, DBI,\nRSQLite, R.utils, forcats, microbenchmark, rprintf, stringr,\nggplot2, dplyr, withr",
        "License": "MIT + file LICENSE",
        "Encoding": "UTF-8",
        "LazyData": "true",
        "RoxygenNote": "6.1.1",
        "URL": "https://github.com/tidyverse/glue",
        "BugReports": "https://github.com/tidyverse/glue/issues",
        "VignetteBuilder": "knitr",
        "ByteCompile": "true",
        "NeedsCompilation": "yes",
        "Packaged": "2019-03-11 21:03:11 UTC; jhester",
        "Author": "Jim Hester [aut, cre]",
        "Maintainer": "Jim Hester <james.f.hester@gmail.com>",
        "Repository": "CRAN",
        "Date/Publication": "2019-03-12 22:30:02 UTC",
        "Built": "R 3.5.3; x86_64-w64-mingw32; 2019-04-21 16:26:57 UTC; windows"
      }
    },
    "gtable": {
      "Source": "CRAN",
      "Repository": "https://mirrors.e-ducation.cn/CRAN/",
      "description": {
        "Package": "gtable",
        "Title": "Arrange 'Grobs' in Tables",
        "Version": "0.3.0",
        "Authors@R": "\n    c(person(given = \"Hadley\",\n             family = \"Wickham\",\n             role = c(\"aut\", \"cre\"),\n             email = \"hadley@rstudio.com\"),\n      person(given = \"Thomas Lin\",\n             family = \"Pedersen\",\n             role = \"aut\",\n             email = \"thomas.pedersen@rstudio.com\"),\n      person(given = \"RStudio\",\n             role = \"cph\"))",
        "Description": "Tools to make it easier to work with \"tables\" of\n    'grobs'. The 'gtable' package defines a 'gtable' grob class that specifies a\n    grid along with a list of grobs and their placement in the grid. Further the\n    package makes it easy to manipulate and combine 'gtable' objects so that \n    complex compositions can be build up sequentially.",
        "License": "GPL-2",
        "Depends": "R (>= 3.0)",
        "Imports": "grid",
        "Suggests": "covr, testthat, knitr, rmarkdown, ggplot2, profvis",
        "Encoding": "UTF-8",
        "RoxygenNote": "6.1.1",
        "Collate": "'new-data-frame.r' 'add-grob.r' 'add-rows-cols.r'\n'add-space.r' 'grid.r' 'gtable-layouts.r' 'gtable-package.R'\n'gtable.r' 'rbind-cbind.r' 'utils.r' 'trim.r' 'filter.r'\n'align.r' 'padding.r' 'z.r'",
        "URL": "https://github.com/r-lib/gtable",
        "BugReports": "https://github.com/r-lib/gtable/issues",
        "VignetteBuilder": "knitr",
        "NeedsCompilation": "no",
        "Packaged": "2019-03-25 14:56:43 UTC; thomas",
        "Author": "Hadley Wickham [aut, cre],\n  Thomas Lin Pedersen [aut],\n  RStudio [cph]",
        "Maintainer": "Hadley Wickham <hadley@rstudio.com>",
        "Repository": "CRAN",
        "Date/Publication": "2019-03-25 19:50:02 UTC",
        "Built": "R 3.5.3; ; 2019-04-16 13:52:07 UTC; windows"
      }
    },
    "hexbin": {
      "Source": "CRAN",
      "Repository": "https://mirrors.e-ducation.cn/CRAN/",
      "description": {
        "Package": "hexbin",
        "Version": "1.27.3",
        "Title": "Hexagonal Binning Routines",
        "Author": "Dan Carr <dcarr@voxel.galaxy.gmu.edu>, ported by Nicholas\n        Lewin-Koh and Martin Maechler <maechler@stat.math.ethz.ch>,\n\t\tcontains copies of lattice functions written by Deepayan Sarkar \n\t\t<deepayan.sarkar@r-project.org>",
        "Maintainer": "Edzer Pebesma <edzer.pebesma@uni-muenster.de>",
        "Depends": "R (>= 2.0.1), methods",
        "Imports": "lattice, grid, graphics, grDevices, stats, utils",
        "Suggests": "marray, affy, Biobase, limma",
        "Description": "Binning and plotting functions for hexagonal bins.",
        "Collate": "lattice.R BTC.R BTY.R grid.hexagons.R grid.hexlegend.R hbox.R\nhdiffplot.R hexbinList.R hexbinplot.R hexbin.s4.R hexpanel.R\nhexplom.R hexPlotMA.R hexutil.R hexViewport.R HO.R LINGRAY.R\nLOCS.R MAG.R RB.R smoothHexbin.R",
        "License": "GPL-2",
        "NeedsCompilation": "yes",
        "URL": "http://github.com/edzer/hexbin",
        "Packaged": "2019-05-14 13:56:49 UTC; edzer",
        "Repository": "CRAN",
        "Date/Publication": "2019-05-14 14:50:03 UTC",
        "Built": "R 3.5.3; x86_64-w64-mingw32; 2019-10-05 23:07:07 UTC; windows"
      }
    },
    "htmltools": {
      "Source": "CRAN",
      "Repository": "https://mirrors.e-ducation.cn/CRAN/",
      "description": {
        "Package": "htmltools",
        "Type": "Package",
        "Title": "Tools for HTML",
        "Version": "0.4.0",
        "Author": "RStudio, Inc.",
        "Maintainer": "Joe Cheng <joe@rstudio.com>",
        "Description": "Tools for HTML generation and output.",
        "Depends": "R (>= 2.14.1)",
        "Imports": "utils, digest, Rcpp, rlang",
        "Suggests": "markdown, testthat, withr",
        "Enhances": "knitr",
        "License": "GPL (>= 2)",
        "URL": "https://github.com/rstudio/htmltools",
        "BugReports": "https://github.com/rstudio/htmltools/issues",
        "RoxygenNote": "6.1.1",
        "LinkingTo": "Rcpp",
        "Encoding": "UTF-8",
        "Collate": "'RcppExports.R' 'html_dependency.R' 'html_escape.R'\n'html_print.R' 'shim.R' 'utils.R' 'tags.R' 'template.R'",
        "NeedsCompilation": "yes",
        "Packaged": "2019-10-04 17:43:48 UTC; jcheng",
        "Repository": "CRAN",
        "Date/Publication": "2019-10-04 23:00:08 UTC",
        "Built": "R 3.5.3; x86_64-w64-mingw32; 2019-10-05 21:58:38 UTC; windows"
      }
    },
    "htmlwidgets": {
      "Source": "CRAN",
      "Repository": "https://mirrors.e-ducation.cn/CRAN/",
      "description": {
        "Package": "htmlwidgets",
        "Type": "Package",
        "Title": "HTML Widgets for R",
        "Version": "1.5",
        "Authors@R": "c(\n    person(\"Ramnath\", \"Vaidyanathan\", role = c(\"aut\", \"cph\")),\n    person(\"Yihui\", \"Xie\", role = c(\"aut\")),\n    person(\"JJ\", \"Allaire\", role = c(\"aut\")),\n    person(\"Joe\", \"Cheng\", role = c(\"aut\", \"cre\"), email = \"joe@rstudio.com\"),\n    person(\"Kenton\", \"Russell\", role = c(\"aut\", \"cph\")),\n    person(family = \"RStudio\", role = \"cph\")\n    )",
        "Description": "A framework for creating HTML widgets that render in various\n    contexts including the R console, 'R Markdown' documents, and 'Shiny'\n    web applications.",
        "License": "MIT + file LICENSE",
        "VignetteBuilder": "knitr",
        "Imports": "grDevices, htmltools (>= 0.3), jsonlite (>= 0.9.16), yaml",
        "Suggests": "knitr (>= 1.8)",
        "Enhances": "shiny (>= 1.1)",
        "URL": "https://github.com/ramnathv/htmlwidgets",
        "BugReports": "https://github.com/ramnathv/htmlwidgets/issues",
        "RoxygenNote": "6.1.1",
        "NeedsCompilation": "no",
        "Packaged": "2019-10-04 17:50:47 UTC; jcheng",
        "Author": "Ramnath Vaidyanathan [aut, cph],\n  Yihui Xie [aut],\n  JJ Allaire [aut],\n  Joe Cheng [aut, cre],\n  Kenton Russell [aut, cph],\n  RStudio [cph]",
        "Maintainer": "Joe Cheng <joe@rstudio.com>",
        "Repository": "CRAN",
        "Date/Publication": "2019-10-04 19:40:02 UTC",
        "Built": "R 3.5.3; ; 2019-10-05 22:00:46 UTC; windows"
      }
    },
    "httpuv": {
      "Source": "CRAN",
      "Repository": "https://mirrors.e-ducation.cn/CRAN/",
      "description": {
        "Package": "httpuv",
        "Type": "Package",
        "Encoding": "UTF-8",
        "Title": "HTTP and WebSocket Server Library",
        "Version": "1.5.2",
        "Author": "Joe Cheng, Hector Corrada Bravo [ctb], Jeroen Ooms [ctb],\n    Winston Chang [ctb]",
        "Copyright": "RStudio, Inc.; Joyent, Inc.; Nginx Inc.; Igor Sysoev; Niels\nProvos; Internet Systems Consortium, Inc.; Alexander Chemeris;\nBerkeley Software Design; Google Inc.; Sony Mobile\nCommunications AB; Alexander Peslyak; Free Software Foundation,\nInc.; X Consortium; Ben Noordhuis; StrongLoop, Inc.; Saúl\nIbarra Corretgé; Bert Belder; Fedor Indutny; libuv project;\nRefael Ackermann; Kenneth MacKay; Emergya; Diego Pettenò; xine\nproject, The Regents of the University of California, Dariusz\nDwornikowski",
        "Maintainer": "Joe Cheng <joe@rstudio.com>",
        "Description": "Provides low-level socket and protocol support for handling\n    HTTP and WebSocket requests directly from within R. It is primarily\n    intended as a building block for other packages, rather than making it\n    particularly easy to create complete web applications using httpuv alone.\n    httpuv is built on top of the libuv and http-parser C libraries, both of\n    which were developed by Joyent, Inc. (See LICENSE file for libuv and\n    http-parser license information.)",
        "License": "GPL (>= 2) | file LICENSE",
        "Depends": "R (>= 2.15.1)",
        "Imports": "Rcpp (>= 0.11.0), utils, R6, promises, later (>= 0.8.0)",
        "LinkingTo": "Rcpp, BH, later",
        "URL": "https://github.com/rstudio/httpuv",
        "SystemRequirements": "GNU make",
        "RoxygenNote": "6.1.1",
        "Suggests": "testthat, callr, curl, websocket",
        "Collate": "'RcppExports.R' 'httpuv.R' 'random_port.R' 'server.R'\n'static_paths.R' 'utils.R'",
        "NeedsCompilation": "yes",
        "Packaged": "2019-09-11 04:12:10 UTC; jcheng",
        "Repository": "CRAN",
        "Date/Publication": "2019-09-11 05:40:02 UTC",
        "Built": "R 3.5.3; x86_64-w64-mingw32; 2019-10-06 00:12:17 UTC; windows"
      }
    },
    "httr": {
      "Source": "CRAN",
      "Repository": "https://mirrors.e-ducation.cn/CRAN/",
      "description": {
        "Package": "httr",
        "Title": "Tools for Working with URLs and HTTP",
        "Version": "1.4.1",
        "Authors@R": "\n    c(person(given = \"Hadley\",\n             family = \"Wickham\",\n             role = c(\"aut\", \"cre\"),\n             email = \"hadley@rstudio.com\"),\n      person(given = \"RStudio\",\n             role = \"cph\"))",
        "Description": "Useful tools for working with HTTP organised by\n    HTTP verbs (GET(), POST(), etc). Configuration functions make it easy\n    to control additional request components (authenticate(),\n    add_headers() and so on).",
        "License": "MIT + file LICENSE",
        "URL": "https://httr.r-lib.org/, https://github.com/r-lib/httr",
        "BugReports": "https://github.com/r-lib/httr/issues",
        "Depends": "R (>= 3.2)",
        "Imports": "curl (>= 3.0.0), jsonlite, mime, openssl (>= 0.8), R6",
        "Suggests": "covr, httpuv, jpeg, knitr, png, readr, rmarkdown, testthat\n(>= 0.8.0), xml2",
        "VignetteBuilder": "knitr",
        "Encoding": "UTF-8",
        "RoxygenNote": "6.1.1",
        "NeedsCompilation": "no",
        "Packaged": "2019-07-30 13:44:18 UTC; hadley",
        "Author": "Hadley Wickham [aut, cre],\n  RStudio [cph]",
        "Maintainer": "Hadley Wickham <hadley@rstudio.com>",
        "Repository": "CRAN",
        "Date/Publication": "2019-08-05 14:30:02 UTC",
        "Built": "R 3.5.3; ; 2020-04-06 21:56:57 UTC; windows"
      }
    },
    "isoband": {
      "Source": "CRAN",
      "Repository": "https://mirrors.e-ducation.cn/CRAN/",
      "description": {
        "Package": "isoband",
        "Title": "Generate Isolines and Isobands from Regularly Spaced Elevation\nGrids",
        "Version": "0.2.0",
        "Authors@R": "\n    person(given = \"Claus\",\n           family = \"Wilke\",\n           role = c(\"aut\", \"cre\"),\n           email = \"wilke@austin.utexas.edu\")",
        "Description": "A fast C++ implementation to generate contour lines (isolines) and\n  contour polygons (isobands) from regularly spaced grids containing elevation data.",
        "URL": "https://github.com/wilkelab/isoband",
        "BugReports": "https://github.com/wilkelab/isoband/issues",
        "License": "MIT + file LICENSE",
        "Encoding": "UTF-8",
        "LazyData": "true",
        "LinkingTo": "Rcpp, testthat",
        "Imports": "Rcpp, grid, utils",
        "RoxygenNote": "6.1.1",
        "Suggests": "covr, ggplot2, knitr, lwgeom, magick, microbenchmark,\nrmarkdown, sf, testthat",
        "SystemRequirements": "C++11",
        "VignetteBuilder": "knitr",
        "NeedsCompilation": "yes",
        "Packaged": "2019-04-06 20:02:38 UTC; wilke",
        "Author": "Claus Wilke [aut, cre]",
        "Maintainer": "Claus Wilke <wilke@austin.utexas.edu>",
        "Repository": "CRAN",
        "Date/Publication": "2019-04-06 22:20:03 UTC",
        "Built": "R 3.5.3; x86_64-w64-mingw32; 2020-04-06 22:54:31 UTC; windows"
      }
    },
    "jsonlite": {
      "Source": "CRAN",
      "Repository": "https://mirrors.e-ducation.cn/CRAN/",
      "description": {
        "Package": "jsonlite",
        "Version": "1.6",
        "Title": "A Robust, High Performance JSON Parser and Generator for R",
        "License": "MIT + file LICENSE",
        "NeedsCompilation": "yes",
        "Depends": "methods",
        "Author": "Jeroen Ooms, Duncan Temple Lang, Lloyd Hilaiel",
        "URL": "https://arxiv.org/abs/1403.2805,\nhttps://www.opencpu.org/posts/jsonlite-a-smarter-json-encoder",
        "BugReports": "http://github.com/jeroen/jsonlite/issues",
        "Maintainer": "Jeroen Ooms <jeroen@berkeley.edu>",
        "VignetteBuilder": "knitr, R.rsp",
        "Description": "A fast JSON parser and generator optimized for statistical data\n    and the web. Started out as a fork of 'RJSONIO', but has been completely\n    rewritten in recent versions. The package offers flexible, robust, high\n    performance tools for working with JSON in R and is particularly powerful\n    for building pipelines and interacting with a web API. The implementation is\n    based on the mapping described in the vignette (Ooms, 2014). In addition to\n    converting JSON data from/to R objects, 'jsonlite' contains functions to\n    stream, validate, and prettify JSON data. The unit tests included with the\n    package verify that all edge cases are encoded and decoded consistently for\n    use with dynamic data in systems and applications.",
        "Suggests": "httr, curl, plyr, testthat, knitr, rmarkdown, R.rsp, sp",
        "RoxygenNote": "6.1.1",
        "Packaged": "2018-12-07 11:22:02 UTC; jeroen",
        "Repository": "CRAN",
        "Date/Publication": "2018-12-07 12:50:02 UTC",
        "Built": "R 3.5.2; x86_64-w64-mingw32; 2018-12-26 00:47:11 UTC; windows"
      }
    },
    "labeling": {
      "Source": "CRAN",
      "Repository": "https://mirrors.e-ducation.cn/CRAN/",
      "description": {
        "Package": "labeling",
        "Type": "Package",
        "Title": "Axis Labeling",
        "Version": "0.3",
        "Date": "2014-08-22",
        "Author": "Justin Talbot",
        "Maintainer": "Justin Talbot <justintalbot@gmail.com>",
        "Description": "Provides a range of axis labeling algorithms",
        "License": "MIT + file LICENSE | Unlimited",
        "LazyLoad": "no",
        "Collate": "'labeling.R'",
        "Repository": "CRAN",
        "Repository/R-Forge/Project": "labeling",
        "Repository/R-Forge/Revision": "16",
        "Repository/R-Forge/DateTimeStamp": "2014-08-23 05:53:23",
        "Date/Publication": "2014-08-23 14:57:53",
        "Packaged": "2014-08-23 06:15:07 UTC; rforge",
        "NeedsCompilation": "no",
        "Built": "R 3.5.2; ; 2018-12-26 00:46:43 UTC; windows"
      }
    },
    "later": {
      "Source": "CRAN",
      "Repository": "https://mirrors.e-ducation.cn/CRAN/",
      "description": {
        "Package": "later",
        "Type": "Package",
        "Title": "Utilities for Scheduling Functions to Execute Later with Event\nLoops",
        "Version": "1.0.0",
        "Authors@R": "c(\n    person(\"Joe\", \"Cheng\", role = c(\"aut\", \"cre\"), email = \"joe@rstudio.com\"),\n    person(family = \"RStudio\", role = \"cph\"),\n    person(\"Winston\", \"Chang\", role = c(\"aut\"), email = \"winston@rstudio.com\"),\n    person(\"Marcus\", \"Geelnard\", role = c(\"ctb\", \"cph\"), comment = \"TinyCThread library, https://tinycthread.github.io/\"),\n    person(\"Evan\", \"Nemerson\", role = c(\"ctb\", \"cph\"), comment = \"TinyCThread library, https://tinycthread.github.io/\")\n    )",
        "Description": "Executes arbitrary R or C functions some time after the current\n    time, after the R execution stack has emptied. The functions are scheduled\n    in an event loop.",
        "URL": "https://github.com/r-lib/later",
        "BugReports": "https://github.com/r-lib/later/issues",
        "License": "GPL (>= 2)",
        "Imports": "Rcpp (>= 0.12.9), rlang",
        "LinkingTo": "Rcpp, BH",
        "RoxygenNote": "6.1.1",
        "Suggests": "knitr, rmarkdown, testthat",
        "VignetteBuilder": "knitr",
        "NeedsCompilation": "yes",
        "Packaged": "2019-10-03 23:31:59 UTC; jcheng",
        "Author": "Joe Cheng [aut, cre],\n  RStudio [cph],\n  Winston Chang [aut],\n  Marcus Geelnard [ctb, cph] (TinyCThread library,\n    https://tinycthread.github.io/),\n  Evan Nemerson [ctb, cph] (TinyCThread library,\n    https://tinycthread.github.io/)",
        "Maintainer": "Joe Cheng <joe@rstudio.com>",
        "Repository": "CRAN",
        "Date/Publication": "2019-10-04 05:00:02 UTC",
        "Built": "R 3.5.3; x86_64-w64-mingw32; 2019-10-05 22:01:32 UTC; windows"
      }
    },
    "lattice": {
      "Source": "CRAN",
      "Repository": "https://mirrors.e-ducation.cn/CRAN/",
      "description": {
        "Package": "lattice",
        "Version": "0.20-38",
        "Date": "2018-11-01",
        "Priority": "recommended",
        "Title": "Trellis Graphics for R",
        "Author": "Deepayan Sarkar <deepayan.sarkar@r-project.org>",
        "Maintainer": "Deepayan Sarkar <deepayan.sarkar@r-project.org>",
        "Description": "A powerful and elegant high-level data visualization\n  system inspired by Trellis graphics, with an emphasis on\n  multivariate data. Lattice is sufficient for typical graphics needs,\n  and is also flexible enough to handle most nonstandard requirements.\n  See ?Lattice for an introduction.",
        "Depends": "R (>= 3.0.0)",
        "Suggests": "KernSmooth, MASS, latticeExtra",
        "Imports": "grid, grDevices, graphics, stats, utils",
        "Enhances": "chron",
        "LazyLoad": "yes",
        "LazyData": "yes",
        "License": "GPL (>= 2)",
        "URL": "http://lattice.r-forge.r-project.org/",
        "BugReports": "https://github.com/deepayan/lattice/issues",
        "NeedsCompilation": "yes",
        "Packaged": "2018-11-04 11:39:05 UTC; deepayan",
        "Repository": "CRAN",
        "Date/Publication": "2018-11-04 12:50:03 UTC",
        "Built": "R 3.5.3; x86_64-w64-mingw32; 2019-11-27 17:03:52 UTC; windows"
      }
    },
    "lazyeval": {
      "Source": "CRAN",
      "Repository": "https://mirrors.e-ducation.cn/CRAN/",
      "description": {
        "Package": "lazyeval",
        "Version": "0.2.2",
        "Title": "Lazy (Non-Standard) Evaluation",
        "Description": "An alternative approach to non-standard evaluation using\n    formulas. Provides a full implementation of LISP style 'quasiquotation',\n    making it easier to generate code with other code.",
        "Authors@R": "c(\n    person(\"Hadley\", \"Wickham\", ,\"hadley@rstudio.com\", c(\"aut\", \"cre\")),\n    person(\"RStudio\", role = \"cph\")\n    )",
        "License": "GPL-3",
        "LazyData": "true",
        "Depends": "R (>= 3.1.0)",
        "Suggests": "knitr, rmarkdown (>= 0.2.65), testthat, covr",
        "VignetteBuilder": "knitr",
        "RoxygenNote": "6.1.1",
        "NeedsCompilation": "yes",
        "Packaged": "2019-03-15 14:18:01 UTC; lionel",
        "Author": "Hadley Wickham [aut, cre],\n  RStudio [cph]",
        "Maintainer": "Hadley Wickham <hadley@rstudio.com>",
        "Repository": "CRAN",
        "Date/Publication": "2019-03-15 17:50:07 UTC",
        "Built": "R 3.5.3; x86_64-w64-mingw32; 2019-04-21 16:27:02 UTC; windows"
      }
    },
    "lifecycle": {
      "Source": "CRAN",
      "Repository": "https://mirrors.e-ducation.cn/CRAN/",
      "description": {
        "Package": "lifecycle",
        "Title": "Manage the Life Cycle of your Package Functions",
        "Version": "0.2.0",
        "Authors@R": "\n    c(\n      person(given = \"Lionel\", family = \"Henry\", role = c(\"aut\", \"cre\"), email = \"lionel@rstudio.com\"),\n      person(given = \"RStudio\", role = \"cph\")\n    )",
        "Description": "Manage the life cycle of your exported functions with\n    shared conventions, documentation badges, and non-invasive\n    deprecation warnings. The 'lifecycle' package defines four\n    development stages (experimental, maturing, stable, and\n    questioning) and three deprecation stages (soft-deprecated,\n    deprecated, and defunct). It makes it easy to insert badges\n    corresponding to these stages in your documentation. Usage of\n    deprecated functions are signalled with increasing levels of\n    non-invasive verbosity.",
        "License": "GPL-3",
        "Encoding": "UTF-8",
        "LazyData": "true",
        "Depends": "R (>= 3.2)",
        "Imports": "glue, rlang (>= 0.4.0)",
        "Suggests": "covr, crayon, knitr, rmarkdown, testthat (>= 2.1.0)",
        "RoxygenNote": "7.0.2",
        "URL": "https://lifecycle.r-lib.org/, https://github.com/r-lib/lifecycle",
        "BugReports": "https://github.com/r-lib/lifecycle/issues",
        "VignetteBuilder": "knitr",
        "NeedsCompilation": "no",
        "Packaged": "2020-03-06 15:50:11 UTC; lionel",
        "Author": "Lionel Henry [aut, cre],\n  RStudio [cph]",
        "Maintainer": "Lionel Henry <lionel@rstudio.com>",
        "Repository": "CRAN",
        "Date/Publication": "2020-03-06 16:20:02 UTC",
        "Built": "R 3.5.3; ; 2020-04-06 18:45:06 UTC; windows"
      }
    },
    "magrittr": {
      "Source": "CRAN",
      "Repository": "https://mirrors.e-ducation.cn/CRAN/",
      "description": {
        "Package": "magrittr",
        "Type": "Package",
        "Title": "A Forward-Pipe Operator for R",
        "Version": "1.5",
        "Author": "Stefan Milton Bache <stefan@stefanbache.dk> and\n    Hadley Wickham <h.wickham@gmail.com>",
        "Maintainer": "Stefan Milton Bache <stefan@stefanbache.dk>",
        "Description": "Provides a mechanism for chaining commands with a\n    new forward-pipe operator, %>%. This operator will forward a\n    value, or the result of an expression, into the next function\n    call/expression. There is flexible support for the type\n    of right-hand side expressions. For more information, see\n    package vignette.\n    To quote Rene Magritte, \"Ceci n'est pas un pipe.\"",
        "Suggests": "testthat, knitr",
        "VignetteBuilder": "knitr",
        "License": "MIT + file LICENSE",
        "ByteCompile": "Yes",
        "Packaged": "2014-11-22 08:50:53 UTC; shb",
        "NeedsCompilation": "no",
        "Repository": "CRAN",
        "Date/Publication": "2014-11-22 19:15:57",
        "Built": "R 3.5.3; ; 2019-11-27 17:03:52 UTC; windows"
      }
    },
    "mgcv": {
      "Source": "CRAN",
      "Repository": "https://mirrors.e-ducation.cn/CRAN/",
      "description": {
        "Package": "mgcv",
        "Version": "1.8-26",
        "Author": "Simon Wood <simon.wood@r-project.org>",
        "Maintainer": "Simon Wood <simon.wood@r-project.org>",
        "Title": "Mixed GAM Computation Vehicle with Automatic Smoothness\nEstimation",
        "Description": "Generalized additive (mixed) models, some of their extensions and \n             other generalized ridge regression with multiple smoothing \n             parameter estimation by (Restricted) Marginal Likelihood, \n             Generalized Cross Validation and similar. Includes a gam() \n             function, a wide variety of smoothers, JAGS support and \n             distributions beyond the exponential family.",
        "Priority": "recommended",
        "Depends": "R (>= 2.14.0), nlme (>= 3.1-64)",
        "Imports": "methods, stats, graphics, Matrix",
        "Suggests": "splines, parallel, survival, MASS",
        "LazyLoad": "yes",
        "ByteCompile": "yes",
        "License": "GPL (>= 2)",
        "NeedsCompilation": "yes",
        "Packaged": "2018-11-20 20:40:48 UTC; sw283",
        "Repository": "CRAN",
        "Date/Publication": "2018-11-21 11:50:02 UTC",
        "Built": "R 3.5.2; x86_64-w64-mingw32; 2018-12-20 09:49:06 UTC; windows"
      }
    },
    "mime": {
      "Source": "CRAN",
      "Repository": "https://mirrors.e-ducation.cn/CRAN/",
      "description": {
        "Package": "mime",
        "Type": "Package",
        "Title": "Map Filenames to MIME Types",
        "Version": "0.6",
        "Authors@R": "c(\n    person(\"Yihui\", \"Xie\", role = c(\"aut\", \"cre\"), email = \"xie@yihui.name\", comment = c(ORCID = \"0000-0003-0645-5666\")),\n    person(\"Jeffrey\", \"Horner\", role = \"ctb\"),\n    person(\"Beilei\", \"Bian\", role = \"ctb\")\n    )",
        "Description": "Guesses the MIME type from a filename extension using the data\n    derived from /etc/mime.types in UNIX-type systems.",
        "Imports": "tools",
        "License": "GPL",
        "URL": "https://github.com/yihui/mime",
        "BugReports": "https://github.com/yihui/mime/issues",
        "LazyData": "TRUE",
        "RoxygenNote": "6.1.0",
        "Encoding": "UTF-8",
        "NeedsCompilation": "yes",
        "Packaged": "2018-10-05 16:50:15 UTC; yihui",
        "Author": "Yihui Xie [aut, cre] (<https://orcid.org/0000-0003-0645-5666>),\n  Jeffrey Horner [ctb],\n  Beilei Bian [ctb]",
        "Maintainer": "Yihui Xie <xie@yihui.name>",
        "Repository": "CRAN",
        "Date/Publication": "2018-10-05 18:10:03 UTC",
        "Built": "R 3.5.2; x86_64-w64-mingw32; 2018-12-26 00:47:07 UTC; windows"
      }
    },
    "munsell": {
      "Source": "CRAN",
      "Repository": "https://mirrors.e-ducation.cn/CRAN/",
      "description": {
        "Package": "munsell",
        "Type": "Package",
        "Title": "Utilities for Using Munsell Colours",
        "Version": "0.5.0",
        "Author": "Charlotte Wickham <cwickham@gmail.com>",
        "Maintainer": "Charlotte Wickham <cwickham@gmail.com>",
        "Description": "Provides easy access to, and manipulation of, the Munsell \n    colours. Provides a mapping between Munsell's \n    original notation (e.g. \"5R 5/10\") and hexadecimal strings suitable \n    for use directly in R graphics. Also provides utilities \n    to explore slices through the Munsell colour tree, to transform \n    Munsell colours and display colour palettes.",
        "Suggests": "ggplot2, testthat",
        "Imports": "colorspace, methods",
        "License": "MIT + file LICENSE",
        "URL": "https://cran.r-project.org/package=munsell,\nhttps://github.com/cwickham/munsell/",
        "RoxygenNote": "6.0.1",
        "NeedsCompilation": "no",
        "Packaged": "2018-06-11 23:15:15 UTC; wickhamc",
        "Repository": "CRAN",
        "Date/Publication": "2018-06-12 04:29:06 UTC",
        "Built": "R 3.5.2; ; 2018-12-26 02:06:29 UTC; windows"
      }
    },
    "nlme": {
      "Source": "CRAN",
      "Repository": "https://mirrors.e-ducation.cn/CRAN/",
      "description": {
        "Package": "nlme",
        "Version": "3.1-137",
        "Date": "2018-04-07",
        "Priority": "recommended",
        "Title": "Linear and Nonlinear Mixed Effects Models",
        "Authors@R": "c(person(\"José\", \"Pinheiro\", role = \"aut\", comment = \"S version\"),\n             person(\"Douglas\", \"Bates\", role = \"aut\", comment = \"up to 2007\"),\n             person(\"Saikat\", \"DebRoy\", role = \"ctb\", comment = \"up to 2002\"),\n             person(\"Deepayan\", \"Sarkar\", role = \"ctb\", comment = \"up to 2005\"),\n             person(\"EISPACK authors\", role = \"ctb\", comment = \"src/rs.f\"),\n\t     person(\"Siem\", \"Heisterkamp\", role = \"ctb\", comment = \"Author fixed sigma\"),\n             person(\"Bert\", \"Van Willigen\",role = \"ctb\", comment = \"Programmer fixed sigma\"),\n\t     person(\"R-core\", email = \"R-core@R-project.org\",\n                    role = c(\"aut\", \"cre\")))",
        "Description": "Fit and compare Gaussian linear and nonlinear mixed-effects models.",
        "Depends": "R (>= 3.4.0)",
        "Imports": "graphics, stats, utils, lattice",
        "Suggests": "Hmisc, MASS",
        "LazyData": "yes",
        "ByteCompile": "yes",
        "Encoding": "UTF-8",
        "License": "GPL (>= 2) | file LICENCE",
        "BugReports": "https://bugs.r-project.org",
        "NeedsCompilation": "yes",
        "Packaged": "2018-04-07 08:11:41 UTC; ripley",
        "Author": "José Pinheiro [aut] (S version),\n  Douglas Bates [aut] (up to 2007),\n  Saikat DebRoy [ctb] (up to 2002),\n  Deepayan Sarkar [ctb] (up to 2005),\n  EISPACK authors [ctb] (src/rs.f),\n  Siem Heisterkamp [ctb] (Author fixed sigma),\n  Bert Van Willigen [ctb] (Programmer fixed sigma),\n  R-core [aut, cre]",
        "Maintainer": "R-core <R-core@R-project.org>",
        "Repository": "CRAN",
        "Date/Publication": "2018-04-07 12:20:09 UTC",
        "Built": "R 3.5.2; x86_64-w64-mingw32; 2018-12-20 09:47:25 UTC; windows"
      }
    },
    "openssl": {
      "Source": "CRAN",
      "Repository": "https://mirrors.e-ducation.cn/CRAN/",
      "description": {
        "Package": "openssl",
        "Type": "Package",
        "Title": "Toolkit for Encryption, Signatures and Certificates Based on\nOpenSSL",
        "Version": "1.3",
        "Authors@R": "c(person(\"Jeroen\", \"Ooms\", role = c(\"aut\", \"cre\"), email = \"jeroen@berkeley.edu\",\n    comment = c(ORCID = \"0000-0002-4035-0289\")),\n    person(\"Oliver\", \"Keyes\", role = \"ctb\"))",
        "Description": "Bindings to OpenSSL libssl and libcrypto, plus custom SSH key parsers.\n    Supports RSA, DSA and EC curves P-256, P-384 and P-521. Cryptographic signatures\n    can either be created and verified manually or via x509 certificates. AES can be\n    used in cbc, ctr or gcm mode for symmetric encryption; RSA for asymmetric (public\n    key) encryption or EC for Diffie Hellman. High-level envelope functions combine\n    RSA and AES for encrypting arbitrary sized data. Other utilities include key\n    generators, hash functions (md5, sha1, sha256, etc), base64 encoder, a secure\n    random number generator, and 'bignum' math methods for manually performing\n    crypto calculations on large multibyte integers.",
        "License": "MIT + file LICENSE",
        "URL": "https://github.com/jeroen/openssl#readme",
        "BugReports": "https://github.com/jeroen/openssl/issues",
        "SystemRequirements": "OpenSSL >= 1.0.1",
        "VignetteBuilder": "knitr",
        "Imports": "askpass",
        "Suggests": "testthat, digest, knitr, rmarkdown, jsonlite, jose",
        "RoxygenNote": "6.1.1",
        "Encoding": "UTF-8",
        "NeedsCompilation": "yes",
        "Packaged": "2019-03-22 13:24:53 UTC; jeroen",
        "Author": "Jeroen Ooms [aut, cre] (<https://orcid.org/0000-0002-4035-0289>),\n  Oliver Keyes [ctb]",
        "Maintainer": "Jeroen Ooms <jeroen@berkeley.edu>",
        "Repository": "CRAN",
        "Date/Publication": "2019-03-22 14:10:03 UTC",
        "Built": "R 3.5.3; x86_64-w64-mingw32; 2019-04-16 16:00:04 UTC; windows"
      }
    },
    "pillar": {
      "Source": "CRAN",
      "Repository": "https://mirrors.e-ducation.cn/CRAN/",
      "description": {
        "Package": "pillar",
        "Title": "Coloured Formatting for Columns",
        "Version": "1.4.3",
        "Authors@R": "\n    c(person(given = \"Kirill\",\n             family = \"M\\u00fcller\",\n             role = c(\"aut\", \"cre\"),\n             email = \"krlmlr+r@mailbox.org\"),\n      person(given = \"Hadley\",\n             family = \"Wickham\",\n             role = \"aut\"),\n      person(given = \"RStudio\",\n             role = \"cph\"))",
        "Description": "Provides 'pillar' and 'colonnade' generics designed\n    for formatting columns of data using the full range of colours\n    provided by modern terminals.",
        "License": "GPL-3",
        "URL": "https://github.com/r-lib/pillar",
        "BugReports": "https://github.com/r-lib/pillar/issues",
        "Imports": "cli, crayon (>= 1.3.4), fansi, rlang (>= 0.3.0), utf8 (>=\n1.1.0), vctrs (>= 0.2.0)",
        "Suggests": "knitr, lubridate, testthat (>= 2.0.0), withr",
        "Encoding": "UTF-8",
        "LazyData": "true",
        "RoxygenNote": "7.0.2",
        "Collate": "'capital.R' 'compat-lifecycle.R' 'compat-purrr.R' 'dim.R'\n'empty-data.R' 'extent.R' 'lengths.R' 'multi.R' 'ornament.R'\n'pillar-package.R' 'pillar.R' 'rowid-capital.R' 'rowid-data.R'\n'rowid-title.R' 'rowid-type.R' 'scientific.R' 'shaft.R'\n'shaft-simple.R' 'sigfig.R' 'spark-bar.R' 'spark-line.R'\n'strrep.R' 'styles.R' 'testthat.R' 'tick.R' 'title.R'\n'type-sum.R' 'type.R' 'utils.R' 'vctrs.R' 'width.R' 'zzz.R'",
        "NeedsCompilation": "no",
        "Packaged": "2019-12-19 23:39:03 UTC; kirill",
        "Author": "Kirill Müller [aut, cre],\n  Hadley Wickham [aut],\n  RStudio [cph]",
        "Maintainer": "Kirill Müller <krlmlr+r@mailbox.org>",
        "Repository": "CRAN",
        "Date/Publication": "2019-12-20 06:30:11 UTC",
        "Built": "R 3.5.3; ; 2020-04-06 21:09:45 UTC; windows"
      }
    },
    "pkgconfig": {
      "Source": "CRAN",
      "Repository": "https://mirrors.e-ducation.cn/CRAN/",
      "description": {
        "Package": "pkgconfig",
        "Title": "Private Configuration for 'R' Packages",
        "Version": "2.0.2",
        "Author": "Gábor Csárdi",
        "Maintainer": "Gábor Csárdi <csardi.gabor@gmail.com>",
        "Description": "Set configuration options on a per-package basis.\n    Options set by a given package only apply to that package,\n    other packages are unaffected.",
        "License": "MIT + file LICENSE",
        "LazyData": "true",
        "Imports": "utils",
        "Suggests": "covr, testthat, disposables (>= 1.0.3)",
        "URL": "https://github.com/r-lib/pkgconfig#readme",
        "BugReports": "https://github.com/r-lib/pkgconfig/issues",
        "Encoding": "UTF-8",
        "NeedsCompilation": "no",
        "Packaged": "2018-08-16 08:36:36 UTC; gaborcsardi",
        "Repository": "CRAN",
        "Date/Publication": "2018-08-16 09:10:03 UTC",
        "Built": "R 3.5.2; ; 2019-01-08 19:31:45 UTC; windows"
      }
    },
    "plogr": {
      "Source": "CRAN",
      "Repository": "https://mirrors.e-ducation.cn/CRAN/",
      "description": {
        "Package": "plogr",
        "Title": "The 'plog' C++ Logging Library",
        "Version": "0.2.0",
        "Date": "2018-03-24",
        "Authors@R": "c(\n  person(\"Kirill\", \"Müller\", role = c(\"aut\", \"cre\"), email = \"krlmlr+r@mailbox.org\"),\n  person(\"Sergey\", \"Podobry\", role = \"cph\", comment = \"Author of the bundled plog library\"))",
        "Description": "\n  A simple header-only logging library for C++.\n  Add 'LinkingTo: plogr' to 'DESCRIPTION', and '#include <plogr.h>' in your C++ modules to use it.",
        "Suggests": "Rcpp",
        "License": "MIT + file LICENSE",
        "Encoding": "UTF-8",
        "LazyData": "true",
        "URL": "https://github.com/krlmlr/plogr#readme",
        "BugReports": "https://github.com/krlmlr/plogr/issues",
        "RoxygenNote": "6.0.1.9000",
        "NeedsCompilation": "no",
        "Packaged": "2018-03-24 11:02:06 UTC; muelleki",
        "Author": "Kirill Müller [aut, cre],\n  Sergey Podobry [cph] (Author of the bundled plog library)",
        "Maintainer": "Kirill Müller <krlmlr+r@mailbox.org>",
        "Repository": "CRAN",
        "Date/Publication": "2018-03-25 15:25:27 UTC",
        "Built": "R 3.5.2; ; 2019-01-08 19:31:51 UTC; windows"
      }
    },
    "plotly": {
      "Source": "CRAN",
      "Repository": "https://mirrors.e-ducation.cn/CRAN/",
      "description": {
        "Package": "plotly",
        "Title": "Create Interactive Web Graphics via 'plotly.js'",
        "Version": "4.9.0",
        "Authors@R": "c(person(\"Carson\", \"Sievert\", role = c(\"aut\", \"cre\"),\n    email = \"cpsievert1@gmail.com\", comment = c(ORCID = \"0000-0002-4958-2844\")),\n    person(\"Chris\", \"Parmer\", role = \"aut\",\n    email = \"chris@plot.ly\"),\n    person(\"Toby\", \"Hocking\", role = \"aut\",\n    email = \"tdhock5@gmail.com\"),\n    person(\"Scott\", \"Chamberlain\", role = \"aut\",\n    email = \"myrmecocystus@gmail.com\"),\n    person(\"Karthik\", \"Ram\", role = \"aut\",\n    email = \"karthik.ram@gmail.com\"),\n    person(\"Marianne\", \"Corvellec\", role = \"aut\",\n    email = \"marianne.corvellec@igdore.org\", comment = c(ORCID = \"0000-0002-1994-3581\")),\n    person(\"Pedro\", \"Despouy\", role = \"aut\",\n    email = \"pedro@plot.ly\"),\n    person(\"Plotly Technologies Inc.\", role = \"cph\"))",
        "License": "MIT + file LICENSE",
        "Description": "Create interactive web graphics from 'ggplot2' graphs and/or a custom interface to the (MIT-licensed) JavaScript library 'plotly.js' inspired by the grammar of graphics.",
        "URL": "https://plotly-r.com, https://github.com/ropensci/plotly#readme,\nhttps://plot.ly/r",
        "BugReports": "https://github.com/ropensci/plotly/issues",
        "Depends": "R (>= 3.2.0), ggplot2 (>= 3.0.0)",
        "Imports": "tools, scales, httr, jsonlite (>= 1.6), magrittr, digest,\nviridisLite, base64enc, htmltools (>= 0.3.6), htmlwidgets (>=\n1.3), tidyr, hexbin, RColorBrewer, dplyr, tibble, lazyeval (>=\n0.2.0), rlang, crosstalk, purrr, data.table, promises",
        "Suggests": "MASS, maps, ggthemes, GGally, testthat, knitr, devtools,\nshiny (>= 1.1.0), shinytest (>= 1.3.0), curl, rmarkdown,\nvdiffr, Cairo, broom, webshot, listviewer, dendextend, sf,\nmaptools, rgeos, png, IRdisplay, processx, plotlyGeoAssets,\nforcats",
        "LazyData": "true",
        "RoxygenNote": "6.1.1",
        "Encoding": "UTF-8",
        "NeedsCompilation": "no",
        "Packaged": "2019-04-10 17:54:42 UTC; cpsievert",
        "Author": "Carson Sievert [aut, cre] (<https://orcid.org/0000-0002-4958-2844>),\n  Chris Parmer [aut],\n  Toby Hocking [aut],\n  Scott Chamberlain [aut],\n  Karthik Ram [aut],\n  Marianne Corvellec [aut] (<https://orcid.org/0000-0002-1994-3581>),\n  Pedro Despouy [aut],\n  Plotly Technologies Inc. [cph]",
        "Maintainer": "Carson Sievert <cpsievert1@gmail.com>",
        "Repository": "CRAN",
        "Date/Publication": "2019-04-10 19:33:05 UTC",
        "Built": "R 3.5.3; ; 2019-10-06 03:55:17 UTC; windows"
      }
    },
    "praise": {
      "Source": "CRAN",
      "Repository": "https://mirrors.e-ducation.cn/CRAN/",
      "description": {
        "Package": "praise",
        "Title": "Praise Users",
        "Version": "1.0.0",
        "Author": "Gabor Csardi, Sindre Sorhus",
        "Maintainer": "Gabor Csardi <csardi.gabor@gmail.com>",
        "Description": "Build friendly R packages that\n    praise their users if they have done something\n    good, or they just need it to feel better.",
        "License": "MIT + file LICENSE",
        "LazyData": "true",
        "URL": "https://github.com/gaborcsardi/praise",
        "BugReports": "https://github.com/gaborcsardi/praise/issues",
        "Suggests": "testthat",
        "Collate": "'adjective.R' 'adverb.R' 'exclamation.R' 'verb.R' 'rpackage.R'\n'package.R'",
        "NeedsCompilation": "no",
        "Packaged": "2015-08-11 02:01:43 UTC; gaborcsardi",
        "Repository": "CRAN",
        "Date/Publication": "2015-08-11 08:22:28",
        "Built": "R 3.5.3; ; 2019-10-05 23:06:38 UTC; windows"
      }
    },
    "prediction": {
      "Source": "CRAN",
      "Repository": "https://mirrors.e-ducation.cn/CRAN/",
      "description": {
        "Package": "prediction",
        "Type": "Package",
        "Title": "Tidy, Type-Safe 'prediction()' Methods",
        "Description": "A one-function package containing 'prediction()', a type-safe alternative to 'predict()' that always returns a data frame. The 'summary()' method provides a data frame with average predictions, possibly over counterfactual versions of the data (a la the 'margins' command in 'Stata'). Marginal effect estimation is provided by the related package, 'margins' <https://cran.r-project.org/package=margins>. The package currently supports common model types (e.g., \"lm\", \"glm\") from the 'stats' package, as well as numerous other model classes from other add-on packages. See the README or main package documentation page for a complete listing.",
        "License": "MIT + file LICENSE",
        "Version": "0.3.14",
        "Date": "2019-06-16",
        "Authors@R": "c(person(\"Thomas J.\", \"Leeper\",\n                    role = c(\"aut\", \"cre\"), \n                    email = \"thosjleeper@gmail.com\",\n                    comment = c(ORCID = \"0000-0003-4097-6326\")),\n             person(\"Carl\", \"Ganz\", role = \"ctb\",\n                    email = \"carlganz@ucla.edu\"),\n             person(\"Vincent\", \"Arel-Bundock\", role = \"ctb\",\n                    email = \"vincent.arel-bundock@umontreal.ca\",\n                    comment = c(ORCID = \"0000-0003-2042-7063\"))\n            )",
        "URL": "https://github.com/leeper/prediction",
        "BugReports": "https://github.com/leeper/prediction/issues",
        "Depends": "R (>= 3.5.0)",
        "Imports": "utils, stats, data.table",
        "Suggests": "datasets, methods, testthat",
        "Enhances": "AER, aod, betareg, biglm, brglm, caret, crch, e1071, earth,\nff, ffbase, gam (>= 1.15), gee, glmnet, glmx, kernlab, lme4,\nMASS, mclogit, mda, mlogit, MNP, nlme, nnet, ordinal, plm,\npscl, quantreg, rpart, sampleSelection, speedglm, survey (>=\n3.31-5), survival, truncreg, VGAM",
        "ByteCompile": "true",
        "Encoding": "UTF-8",
        "RoxygenNote": "6.1.1",
        "NeedsCompilation": "no",
        "Packaged": "2019-06-17 18:36:42 UTC; THOMAS",
        "Author": "Thomas J. Leeper [aut, cre] (<https://orcid.org/0000-0003-4097-6326>),\n  Carl Ganz [ctb],\n  Vincent Arel-Bundock [ctb] (<https://orcid.org/0000-0003-2042-7063>)",
        "Maintainer": "Thomas J. Leeper <thosjleeper@gmail.com>",
        "Repository": "CRAN",
        "Date/Publication": "2019-06-17 19:40:03 UTC",
        "Built": "R 3.5.3; ; 2020-04-17 14:02:38 UTC; windows"
      }
    },
    "promises": {
      "Source": "CRAN",
      "Repository": "https://mirrors.e-ducation.cn/CRAN/",
      "description": {
        "Package": "promises",
        "Type": "Package",
        "Title": "Abstractions for Promise-Based Asynchronous Programming",
        "Version": "1.1.0",
        "Authors@R": "c(\n      person(\"Joe\", \"Cheng\", email = \"joe@rstudio.com\", role = c(\"aut\", \"cre\")),\n      person(\"RStudio\", role = c(\"cph\", \"fnd\"))\n    )",
        "Description": "Provides fundamental abstractions for doing asynchronous programming\n    in R using promises. Asynchronous programming is useful for allowing a single\n    R process to orchestrate multiple tasks in the background while also attending\n    to something else. Semantics are similar to 'JavaScript' promises, but with a\n    syntax that is idiomatic R.",
        "License": "MIT + file LICENSE",
        "Imports": "R6, Rcpp, later, rlang, stats, magrittr",
        "Suggests": "testthat, future, knitr, rmarkdown",
        "LinkingTo": "later, Rcpp",
        "RoxygenNote": "6.1.1",
        "Encoding": "UTF-8",
        "LazyData": "true",
        "VignetteBuilder": "knitr",
        "URL": "https://rstudio.github.io/promises,\nhttps://github.com/rstudio/promises",
        "BugReports": "https://github.com/rstudio/promises/issues",
        "NeedsCompilation": "yes",
        "Packaged": "2019-10-04 16:59:31 UTC; jcheng",
        "Author": "Joe Cheng [aut, cre],\n  RStudio [cph, fnd]",
        "Maintainer": "Joe Cheng <joe@rstudio.com>",
        "Repository": "CRAN",
        "Date/Publication": "2019-10-04 23:00:05 UTC",
        "Built": "R 3.5.3; x86_64-w64-mingw32; 2019-10-05 22:03:52 UTC; windows"
      }
    },
    "purrr": {
      "Source": "CRAN",
      "Repository": "https://mirrors.e-ducation.cn/CRAN/",
      "description": {
        "Package": "purrr",
        "Title": "Functional Programming Tools",
        "Version": "0.3.3",
        "Authors@R": "c(\n    person(\"Lionel\", \"Henry\", , \"lionel@rstudio.com\", c(\"aut\", \"cre\")),\n    person(\"Hadley\", \"Wickham\", , \"hadley@rstudio.com\", \"aut\"),\n    person(\"RStudio\", role = c(\"cph\", \"fnd\"))\n    )",
        "Description": "A complete and consistent functional programming toolkit for R.",
        "License": "GPL-3 | file LICENSE",
        "URL": "http://purrr.tidyverse.org, https://github.com/tidyverse/purrr",
        "BugReports": "https://github.com/tidyverse/purrr/issues",
        "Depends": "R (>= 3.2)",
        "Imports": "magrittr (>= 1.5), rlang (>= 0.3.1)",
        "Suggests": "covr, crayon, dplyr (>= 0.7.8), knitr, rmarkdown, testthat,\ntibble, tidyselect",
        "VignetteBuilder": "knitr",
        "Encoding": "UTF-8",
        "LazyData": "true",
        "RoxygenNote": "6.1.1",
        "NeedsCompilation": "yes",
        "Packaged": "2019-10-17 08:02:23 UTC; lionel",
        "Author": "Lionel Henry [aut, cre],\n  Hadley Wickham [aut],\n  RStudio [cph, fnd]",
        "Maintainer": "Lionel Henry <lionel@rstudio.com>",
        "Repository": "CRAN",
        "Date/Publication": "2019-10-18 12:40:05 UTC",
        "Built": "R 3.5.3; x86_64-w64-mingw32; 2020-04-06 16:47:29 UTC; windows"
      }
    },
    "rlang": {
      "Source": "CRAN",
      "Repository": "https://mirrors.e-ducation.cn/CRAN/",
      "description": {
        "Package": "rlang",
        "Version": "0.4.5",
        "Title": "Functions for Base Types and Core R and 'Tidyverse' Features",
        "Description": "A toolbox for working with base types, core R features\n  like the condition system, and core 'Tidyverse' features like tidy\n  evaluation.",
        "Authors@R": "c(\n    person(\"Lionel\", \"Henry\", ,\"lionel@rstudio.com\", c(\"aut\", \"cre\")),\n    person(\"Hadley\", \"Wickham\", ,\"hadley@rstudio.com\", \"aut\"),\n    person(\"RStudio\", role = \"cph\")\n    )",
        "License": "GPL-3",
        "LazyData": "true",
        "ByteCompile": "true",
        "Biarch": "true",
        "Depends": "R (>= 3.2.0)",
        "Suggests": "cli, covr, crayon, glue, magrittr, methods, pillar,\nrmarkdown, testthat (>= 2.3.0), vctrs (>= 0.2.3)",
        "Encoding": "UTF-8",
        "RoxygenNote": "7.0.2",
        "URL": "http://rlang.r-lib.org, https://github.com/r-lib/rlang",
        "BugReports": "https://github.com/r-lib/rlang/issues",
        "NeedsCompilation": "yes",
        "Packaged": "2020-02-29 17:20:28 UTC; lionel",
        "Author": "Lionel Henry [aut, cre],\n  Hadley Wickham [aut],\n  RStudio [cph]",
        "Maintainer": "Lionel Henry <lionel@rstudio.com>",
        "Repository": "CRAN",
        "Date/Publication": "2020-03-01 15:40:05 UTC",
        "Built": "R 3.5.3; x86_64-w64-mingw32; 2020-04-06 16:46:44 UTC; windows"
      }
    },
    "scales": {
      "Source": "CRAN",
      "Repository": "https://mirrors.e-ducation.cn/CRAN/",
      "description": {
        "Package": "scales",
        "Title": "Scale Functions for Visualization",
        "Version": "1.0.0",
        "Authors@R": "c(\n    person(\"Hadley\", \"Wickham\", , \"hadley@rstudio.com\", c(\"aut\", \"cre\")),\n    person(\"RStudio\", role = \"cph\")\n    )",
        "Description": "Graphical scales map data to aesthetics, and provide\n    methods for automatically determining breaks and labels\n    for axes and legends.",
        "License": "MIT + file LICENSE",
        "URL": "https://scales.r-lib.org, https://github.com/r-lib/scales",
        "BugReports": "https://github.com/r-lib/scales/issues",
        "Depends": "R (>= 3.1)",
        "Imports": "labeling, munsell (>= 0.5), R6, RColorBrewer, Rcpp,\nviridisLite",
        "Suggests": "dichromat, bit64, covr, hms, testthat (>= 2.0)",
        "LinkingTo": "Rcpp",
        "LazyLoad": "yes",
        "RoxygenNote": "6.0.1.9000",
        "Encoding": "UTF-8",
        "NeedsCompilation": "yes",
        "Packaged": "2018-08-07 18:17:33 UTC; hadley",
        "Author": "Hadley Wickham [aut, cre],\n  RStudio [cph]",
        "Maintainer": "Hadley Wickham <hadley@rstudio.com>",
        "Repository": "CRAN",
        "Date/Publication": "2018-08-09 10:10:03 UTC",
        "Built": "R 3.5.2; x86_64-w64-mingw32; 2018-12-26 03:10:33 UTC; windows"
      }
    },
    "shiny": {
      "Source": "CRAN",
      "Repository": "https://mirrors.e-ducation.cn/CRAN/",
      "description": {
        "Package": "shiny",
        "Type": "Package",
        "Title": "Web Application Framework for R",
        "Version": "1.3.2",
        "Authors@R": "c(\n    person(\"Winston\", \"Chang\", role = c(\"aut\", \"cre\"), email = \"winston@rstudio.com\"),\n    person(\"Joe\", \"Cheng\", role = \"aut\", email = \"joe@rstudio.com\"),\n    person(\"JJ\", \"Allaire\", role = \"aut\", email = \"jj@rstudio.com\"),\n    person(\"Yihui\", \"Xie\", role = \"aut\", email = \"yihui@rstudio.com\"),\n    person(\"Jonathan\", \"McPherson\", role = \"aut\", email = \"jonathan@rstudio.com\"),\n    person(family = \"RStudio\", role = \"cph\"),\n    person(family = \"jQuery Foundation\", role = \"cph\",\n    comment = \"jQuery library and jQuery UI library\"),\n    person(family = \"jQuery contributors\", role = c(\"ctb\", \"cph\"),\n    comment = \"jQuery library; authors listed in inst/www/shared/jquery-AUTHORS.txt\"),\n    person(family = \"jQuery UI contributors\", role = c(\"ctb\", \"cph\"),\n    comment = \"jQuery UI library; authors listed in inst/www/shared/jqueryui/AUTHORS.txt\"),\n    person(\"Mark\", \"Otto\", role = \"ctb\",\n    comment = \"Bootstrap library\"),\n    person(\"Jacob\", \"Thornton\", role = \"ctb\",\n    comment = \"Bootstrap library\"),\n    person(family = \"Bootstrap contributors\", role = \"ctb\",\n    comment = \"Bootstrap library\"),\n    person(family = \"Twitter, Inc\", role = \"cph\",\n    comment = \"Bootstrap library\"),\n    person(\"Alexander\", \"Farkas\", role = c(\"ctb\", \"cph\"),\n    comment = \"html5shiv library\"),\n    person(\"Scott\", \"Jehl\", role = c(\"ctb\", \"cph\"),\n    comment = \"Respond.js library\"),\n    person(\"Stefan\", \"Petre\", role = c(\"ctb\", \"cph\"),\n    comment = \"Bootstrap-datepicker library\"),\n    person(\"Andrew\", \"Rowls\", role = c(\"ctb\", \"cph\"),\n    comment = \"Bootstrap-datepicker library\"),\n    person(\"Dave\", \"Gandy\", role = c(\"ctb\", \"cph\"),\n    comment = \"Font-Awesome font\"),\n    person(\"Brian\", \"Reavis\", role = c(\"ctb\", \"cph\"),\n    comment = \"selectize.js library\"),\n    person(\"Kristopher Michael\", \"Kowal\", role = c(\"ctb\", \"cph\"),\n    comment = \"es5-shim library\"),\n    person(family = \"es5-shim contributors\", role = c(\"ctb\", \"cph\"),\n    comment = \"es5-shim library\"),\n    person(\"Denis\", \"Ineshin\", role = c(\"ctb\", \"cph\"),\n    comment = \"ion.rangeSlider library\"),\n    person(\"Sami\", \"Samhuri\", role = c(\"ctb\", \"cph\"),\n    comment = \"Javascript strftime library\"),\n    person(family = \"SpryMedia Limited\", role = c(\"ctb\", \"cph\"),\n    comment = \"DataTables library\"),\n    person(\"John\", \"Fraser\", role = c(\"ctb\", \"cph\"),\n    comment = \"showdown.js library\"),\n    person(\"John\", \"Gruber\", role = c(\"ctb\", \"cph\"),\n    comment = \"showdown.js library\"),\n    person(\"Ivan\", \"Sagalaev\", role = c(\"ctb\", \"cph\"),\n    comment = \"highlight.js library\"),\n    person(family = \"R Core Team\", role = c(\"ctb\", \"cph\"),\n    comment = \"tar implementation from R\")\n    )",
        "Description": "Makes it incredibly easy to build interactive web\n    applications with R. Automatic \"reactive\" binding between inputs and\n    outputs and extensive prebuilt widgets make it possible to build\n    beautiful, responsive, and powerful applications with minimal effort.",
        "License": "GPL-3 | file LICENSE",
        "Depends": "R (>= 3.0.2), methods",
        "Imports": "utils, grDevices, httpuv (>= 1.5.0), mime (>= 0.3), jsonlite\n(>= 0.9.16), xtable, digest, htmltools (>= 0.3.6), R6 (>= 2.0),\nsourcetools, later (>= 0.7.2), promises (>= 1.0.1), tools,\ncrayon, rlang",
        "Suggests": "datasets, Cairo (>= 1.5-5), testthat, knitr (>= 1.6),\nmarkdown, rmarkdown, ggplot2, reactlog (>= 1.0.0), magrittr",
        "URL": "http://shiny.rstudio.com",
        "BugReports": "https://github.com/rstudio/shiny/issues",
        "Collate": "'app.R' 'bookmark-state-local.R' 'stack.R' 'bookmark-state.R'\n'bootstrap-layout.R' 'globals.R' 'conditions.R' 'map.R'\n'utils.R' 'bootstrap.R' 'cache-context.R' 'cache-disk.R'\n'cache-memory.R' 'cache-utils.R' 'diagnose.R' 'fileupload.R'\n'font-awesome.R' 'graph.R' 'reactives.R' 'reactive-domains.R'\n'history.R' 'hooks.R' 'html-deps.R' 'htmltools.R'\n'image-interact-opts.R' 'image-interact.R' 'imageutils.R'\n'input-action.R' 'input-checkbox.R' 'input-checkboxgroup.R'\n'input-date.R' 'input-daterange.R' 'input-file.R'\n'input-numeric.R' 'input-password.R' 'input-radiobuttons.R'\n'input-select.R' 'input-slider.R' 'input-submit.R'\n'input-text.R' 'input-textarea.R' 'input-utils.R'\n'insert-tab.R' 'insert-ui.R' 'jqueryui.R' 'middleware-shiny.R'\n'middleware.R' 'modal.R' 'modules.R' 'notifications.R'\n'priorityqueue.R' 'progress.R' 'react.R' 'render-cached-plot.R'\n'render-plot.R' 'render-table.R' 'run-url.R' 'serializers.R'\n'server-input-handlers.R' 'server.R' 'shiny-options.R'\n'shiny.R' 'shinyui.R' 'shinywrappers.R' 'showcase.R'\n'snapshot.R' 'tar.R' 'test-export.R' 'timer.R' 'update-input.R'",
        "RoxygenNote": "6.1.1",
        "Encoding": "UTF-8",
        "NeedsCompilation": "no",
        "Packaged": "2019-04-19 16:39:03 UTC; winston",
        "Author": "Winston Chang [aut, cre],\n  Joe Cheng [aut],\n  JJ Allaire [aut],\n  Yihui Xie [aut],\n  Jonathan McPherson [aut],\n  RStudio [cph],\n  jQuery Foundation [cph] (jQuery library and jQuery UI library),\n  jQuery contributors [ctb, cph] (jQuery library; authors listed in\n    inst/www/shared/jquery-AUTHORS.txt),\n  jQuery UI contributors [ctb, cph] (jQuery UI library; authors listed in\n    inst/www/shared/jqueryui/AUTHORS.txt),\n  Mark Otto [ctb] (Bootstrap library),\n  Jacob Thornton [ctb] (Bootstrap library),\n  Bootstrap contributors [ctb] (Bootstrap library),\n  Twitter, Inc [cph] (Bootstrap library),\n  Alexander Farkas [ctb, cph] (html5shiv library),\n  Scott Jehl [ctb, cph] (Respond.js library),\n  Stefan Petre [ctb, cph] (Bootstrap-datepicker library),\n  Andrew Rowls [ctb, cph] (Bootstrap-datepicker library),\n  Dave Gandy [ctb, cph] (Font-Awesome font),\n  Brian Reavis [ctb, cph] (selectize.js library),\n  Kristopher Michael Kowal [ctb, cph] (es5-shim library),\n  es5-shim contributors [ctb, cph] (es5-shim library),\n  Denis Ineshin [ctb, cph] (ion.rangeSlider library),\n  Sami Samhuri [ctb, cph] (Javascript strftime library),\n  SpryMedia Limited [ctb, cph] (DataTables library),\n  John Fraser [ctb, cph] (showdown.js library),\n  John Gruber [ctb, cph] (showdown.js library),\n  Ivan Sagalaev [ctb, cph] (highlight.js library),\n  R Core Team [ctb, cph] (tar implementation from R)",
        "Maintainer": "Winston Chang <winston@rstudio.com>",
        "Repository": "CRAN",
        "Date/Publication": "2019-04-22 16:00:09 UTC",
        "Built": "R 3.5.3; ; 2019-09-29 20:48:28 UTC; windows"
      }
    },
    "sourcetools": {
      "Source": "CRAN",
      "Repository": "https://mirrors.e-ducation.cn/CRAN/",
      "description": {
        "Package": "sourcetools",
        "Type": "Package",
        "Title": "Tools for Reading, Tokenizing and Parsing R Code",
        "Version": "0.1.7",
        "Author": "Kevin Ushey",
        "Maintainer": "Kevin Ushey <kevinushey@gmail.com>",
        "Description": "Tools for the reading and tokenization of R code. The\n    'sourcetools' package provides both an R and C++ interface for the tokenization\n    of R code, and helpers for interacting with the tokenized representation of R\n    code.",
        "License": "MIT + file LICENSE",
        "LazyData": "TRUE",
        "Depends": "R (>= 3.0.2)",
        "Suggests": "testthat",
        "RoxygenNote": "5.0.1",
        "BugReports": "https://github.com/kevinushey/sourcetools/issues",
        "Encoding": "UTF-8",
        "NeedsCompilation": "yes",
        "Packaged": "2018-04-25 03:19:22 UTC; kevin",
        "Repository": "CRAN",
        "Date/Publication": "2018-04-25 03:38:09 UTC",
        "Built": "R 3.5.3; x86_64-w64-mingw32; 2019-10-05 23:05:40 UTC; windows"
      }
    },
    "stargazer": {
      "Source": "CRAN",
      "Repository": "https://mirrors.e-ducation.cn/CRAN/",
      "description": {
        "Package": "stargazer",
        "Type": "Package",
        "Title": "Well-Formatted Regression and Summary Statistics Tables",
        "Version": "5.2.2",
        "Date": "2018-05-31",
        "Author": "Marek Hlavac <mhlavac@alumni.princeton.edu>",
        "Maintainer": "Marek Hlavac <mhlavac@alumni.princeton.edu>",
        "Description": "Produces LaTeX code, HTML/CSS code and ASCII text for well-formatted tables that hold \n    regression analysis results from several models side-by-side, as well as summary\n    statistics.",
        "License": "GPL (>= 2)",
        "Imports": "stats, utils",
        "Enhances": "AER, betareg, brglm, censReg, dynlm, eha, erer, ergm, fGarch,\ngee, glmx, gmm, lfe, lme4, lmtest, MASS, mclogit, mgcv, mlogit,\nmnlogit, nlme, nnet, ordinal, plm, pscl, quantreg, rms,\nrelevent, robustbase, sampleSelection, spdep, survey, survival,\nZelig",
        "LazyLoad": "yes",
        "Collate": "'stargazer-internal.R' 'stargazer.R'",
        "NeedsCompilation": "no",
        "Packaged": "2018-05-30 07:05:28 UTC; Marek",
        "Repository": "CRAN",
        "Date/Publication": "2018-05-30 07:42:56 UTC",
        "Built": "R 3.5.2; ; 2018-12-26 01:02:45 UTC; windows"
      }
    },
    "stringi": {
      "Source": "CRAN",
      "Repository": "https://mirrors.e-ducation.cn/CRAN/",
      "description": {
        "Package": "stringi",
        "Version": "1.4.3",
        "Date": "2019-03-12",
        "Title": "Character String Processing Facilities",
        "Description": "Fast, correct, consistent, portable,\n    as well as convenient character string/text processing in every locale\n    and any native encoding. Owing to the use of the 'ICU'\n    (International Components for Unicode) library,\n    the package provides 'R' users with platform-independent functions\n    known to 'Java', 'Perl', 'Python', 'PHP', and 'Ruby' programmers. Available\n    features include: pattern searching (e.g., with 'Java'-like regular\n    expressions or the 'Unicode' collation algorithm), random string generation,\n    case mapping, string transliteration, concatenation,\n    Unicode normalization, date-time formatting and parsing, and many more.",
        "URL": "http://www.gagolewski.com/software/stringi/\nhttp://site.icu-project.org/ http://www.unicode.org/",
        "BugReports": "http://github.com/gagolews/stringi/issues",
        "SystemRequirements": "ICU4C (>= 52, optional)",
        "Type": "Package",
        "Depends": "R (>= 2.14)",
        "Imports": "tools, utils, stats",
        "Biarch": "TRUE",
        "License": "file LICENSE",
        "Author": "Marek Gagolewski [aut, cre] (<https://orcid.org/0000-0003-0637-6028>),\n    Bartek Tartanus [ctb],\n    and other contributors (stringi source code);\n    IBM, Unicode, Inc., and other contributors (ICU4C source code);\n    Unicode, Inc. (Unicode Character Database)",
        "Maintainer": "Marek Gagolewski <marek@gagolewski.com>",
        "RoxygenNote": "6.1.1",
        "NeedsCompilation": "yes",
        "Packaged": "2019-03-12 21:12:07 UTC; gagolews",
        "License_is_FOSS": "yes",
        "Repository": "CRAN",
        "Date/Publication": "2019-03-12 23:20:03 UTC",
        "Built": "R 3.5.3; x86_64-w64-mingw32; 2019-03-13 22:58:17 UTC; windows"
      }
    },
    "sys": {
      "Source": "CRAN",
      "Repository": "https://mirrors.e-ducation.cn/CRAN/",
      "description": {
        "Package": "sys",
        "Type": "Package",
        "Title": "Powerful and Reliable Tools for Running System Commands in R",
        "Version": "3.1",
        "Authors@R": "c(person(\"Jeroen\", \"Ooms\", role = c(\"aut\", \"cre\"), \n      email = \"jeroen@berkeley.edu\", comment = c(ORCID = \"0000-0002-4035-0289\")),\n    person(\"Gábor\", \"Csárdi\", , \"csardi.gabor@gmail.com\", role = \"ctb\"))",
        "Description": "Drop-in replacements for the base system2() function with fine control\n    and consistent behavior across platforms. Supports clean interruption, timeout, \n    background tasks, and streaming STDIN / STDOUT / STDERR over binary or text \n    connections. Arguments on Windows automatically get encoded and quoted to work \n    on different locales.",
        "License": "MIT + file LICENSE",
        "URL": "https://github.com/jeroen/sys#readme",
        "BugReports": "https://github.com/jeroen/sys/issues",
        "Encoding": "UTF-8",
        "LazyData": "true",
        "RoxygenNote": "6.1.1",
        "Suggests": "unix (>= 1.4), spelling, testthat",
        "Language": "en-US",
        "NeedsCompilation": "yes",
        "Packaged": "2019-03-10 17:35:59 UTC; jeroen",
        "Author": "Jeroen Ooms [aut, cre] (<https://orcid.org/0000-0002-4035-0289>),\n  Gábor Csárdi [ctb]",
        "Maintainer": "Jeroen Ooms <jeroen@berkeley.edu>",
        "Repository": "CRAN",
        "Date/Publication": "2019-03-10 20:40:03 UTC",
        "Built": "R 3.5.3; x86_64-w64-mingw32; 2019-04-16 13:53:18 UTC; windows"
      }
    },
    "testthat": {
      "Source": "CRAN",
      "Repository": "https://mirrors.e-ducation.cn/CRAN/",
      "description": {
        "Package": "testthat",
        "Title": "Unit Testing for R",
        "Version": "2.2.1",
        "Authors@R": "c(\n    person(\"Hadley\", \"Wickham\", , \"hadley@rstudio.com\", c(\"aut\", \"cre\")),\n    person(\"RStudio\", role = c(\"cph\", \"fnd\")),\n    person(\"R Core team\", role = \"ctb\",\n      comment = \"Implementation of utils::recover()\")\n    )",
        "Description": "Software testing is important, but, in part because it is \n    frustrating and boring, many of us avoid it. 'testthat' is a testing framework \n    for R that is easy to learn and use, and integrates with your existing 'workflow'.",
        "License": "MIT + file LICENSE",
        "URL": "http://testthat.r-lib.org, https://github.com/r-lib/testthat",
        "BugReports": "https://github.com/r-lib/testthat/issues",
        "Depends": "R (>= 3.1)",
        "Imports": "cli, crayon (>= 1.3.4), digest, evaluate, magrittr, methods,\npraise, R6 (>= 2.2.0), rlang (>= 0.3.0), withr (>= 2.0.0)",
        "Suggests": "covr, curl (>= 0.9.5), devtools, knitr, rmarkdown, usethis,\nvctrs (>= 0.1.0), xml2",
        "VignetteBuilder": "knitr",
        "Encoding": "UTF-8",
        "RoxygenNote": "6.1.1",
        "Collate": "'auto-test.R' 'capture-condition.R' 'capture-output.R'\n'colour-text.R' 'compare.R' 'compare-character.R'\n'compare-numeric.R' 'compare-time.R' 'context.R' 'describe.R'\n'evaluate-promise.R' 'example.R' 'expect-comparison.R'\n'expect-equality.R' 'expect-inheritance.R' 'expect-invisible.R'\n'expect-known.R' 'expect-length.R' 'expect-logical.R'\n'expect-named.R' 'expect-null.R' 'expect-output.R' 'reporter.R'\n'expect-self-test.R' 'expect-setequal.R' 'expect-that.R'\n'expect-vector.R' 'expectation.R' 'expectations-matches.R'\n'make-expectation.R' 'mock.R' 'old-school.R' 'praise.R'\n'quasi-label.R' 'recover.R' 'reporter-check.R'\n'reporter-debug.R' 'reporter-fail.R' 'reporter-junit.R'\n'reporter-list.R' 'reporter-location.R' 'reporter-minimal.R'\n'reporter-multi.R' 'stack.R' 'reporter-progress.R'\n'reporter-rstudio.R' 'reporter-silent.R' 'reporter-stop.R'\n'reporter-summary.R' 'reporter-tap.R' 'reporter-teamcity.R'\n'reporter-zzz.R' 'skip.R' 'source.R' 'teardown.R'\n'test-compiled-code.R' 'test-directory.R' 'test-example.R'\n'test-files.R' 'test-path.R' 'test-that.R' 'traceback.R'\n'try-again.R' 'utils-io.R' 'utils.R' 'verify-output.R'\n'watcher.R'",
        "NeedsCompilation": "yes",
        "Packaged": "2019-07-25 14:59:55 UTC; hadley",
        "Author": "Hadley Wickham [aut, cre],\n  RStudio [cph, fnd],\n  R Core team [ctb] (Implementation of utils::recover())",
        "Maintainer": "Hadley Wickham <hadley@rstudio.com>",
        "Repository": "CRAN",
        "Date/Publication": "2019-07-25 15:40:02 UTC",
        "Built": "R 3.5.3; x86_64-w64-mingw32; 2019-10-06 00:12:58 UTC; windows"
      }
    },
    "tibble": {
      "Source": "CRAN",
      "Repository": "https://mirrors.e-ducation.cn/CRAN/",
      "description": {
        "Package": "tibble",
        "Title": "Simple Data Frames",
        "Version": "3.0.0",
        "Authors@R": "\n    c(person(given = \"Kirill\",\n             family = \"M\\u00fcller\",\n             role = c(\"aut\", \"cre\"),\n             email = \"krlmlr+r@mailbox.org\"),\n      person(given = \"Hadley\",\n             family = \"Wickham\",\n             role = \"aut\",\n             email = \"hadley@rstudio.com\"),\n      person(given = \"Romain\",\n             family = \"Francois\",\n             role = \"ctb\",\n             email = \"romain@r-enthusiasts.com\"),\n      person(given = \"Jennifer\",\n             family = \"Bryan\",\n             role = \"ctb\",\n             email = \"jenny@rstudio.com\"),\n      person(given = \"RStudio\",\n             role = \"cph\"))",
        "Description": "Provides a 'tbl_df' class (the 'tibble') that\n    provides stricter checking and better formatting than the traditional\n    data frame.",
        "License": "MIT + file LICENSE",
        "URL": "https://tibble.tidyverse.org/, https://github.com/tidyverse/tibble",
        "BugReports": "https://github.com/tidyverse/tibble/issues",
        "Depends": "R (>= 3.1.0)",
        "Imports": "cli, crayon (>= 1.3.4), ellipsis (>= 0.2.0), fansi (>= 0.4.0),\nlifecycle (>= 0.2.0), magrittr, methods, pillar (>= 1.4.3),\npkgconfig, rlang (>= 0.4.3), utils, vctrs (>= 0.2.4)",
        "Suggests": "bench, bit64, blob, covr, dplyr, evaluate, hms, htmltools,\nimport, knitr, mockr, nycflights13, purrr, rmarkdown, testthat\n(>= 2.1.0), tidyr, withr",
        "VignetteBuilder": "knitr",
        "RdMacros": "lifecycle",
        "Encoding": "UTF-8",
        "LazyData": "yes",
        "RoxygenNote": "7.1.0",
        "NeedsCompilation": "yes",
        "Packaged": "2020-03-29 13:30:48 UTC; kirill",
        "Author": "Kirill Müller [aut, cre],\n  Hadley Wickham [aut],\n  Romain Francois [ctb],\n  Jennifer Bryan [ctb],\n  RStudio [cph]",
        "Maintainer": "Kirill Müller <krlmlr+r@mailbox.org>",
        "Repository": "CRAN",
        "Date/Publication": "2020-03-30 07:10:02 UTC",
        "Built": "R 3.5.3; x86_64-w64-mingw32; 2020-04-06 21:56:31 UTC; windows"
      }
    },
    "tidyr": {
      "Source": "CRAN",
      "Repository": "https://mirrors.e-ducation.cn/CRAN/",
      "description": {
        "Package": "tidyr",
        "Title": "Tidy Messy Data",
        "Version": "1.0.2",
        "Authors@R": "\n    c(person(given = \"Hadley\",\n             family = \"Wickham\",\n             role = c(\"aut\", \"cre\"),\n             email = \"hadley@rstudio.com\"),\n      person(given = \"Lionel\",\n             family = \"Henry\",\n             role = \"aut\",\n             email = \"lionel@rstudio.com\"),\n      person(given = \"RStudio\",\n             role = \"cph\"))",
        "Description": "Tools to help to create tidy data, where each column is a \n    variable, each row is an observation, and each cell contains a single value.  \n    'tidyr' contains tools for changing the shape (pivoting) and hierarchy\n    (nesting and 'unnesting') of a dataset, turning deeply nested lists\n    into rectangular data frames ('rectangling'), and extracting values out \n    of string columns. It also includes tools for working with missing values \n    (both implicit and explicit).",
        "License": "MIT + file LICENSE",
        "URL": "https://tidyr.tidyverse.org, https://github.com/tidyverse/tidyr",
        "BugReports": "https://github.com/tidyverse/tidyr/issues",
        "Depends": "R (>= 3.1)",
        "Imports": "dplyr (>= 0.8.2), ellipsis (>= 0.1.0), glue, magrittr, purrr,\nRcpp, rlang, stringi, tibble (>= 2.1.1), tidyselect (>= 0.2.5),\nutils, vctrs (>= 0.2.0), lifecycle",
        "Suggests": "covr, jsonlite, knitr, repurrrsive (>= 1.0.0), rmarkdown,\nreadr, testthat (>= 2.1.0)",
        "LinkingTo": "Rcpp",
        "VignetteBuilder": "knitr",
        "Encoding": "UTF-8",
        "LazyData": "true",
        "RoxygenNote": "7.0.2",
        "NeedsCompilation": "yes",
        "Packaged": "2020-01-23 18:01:01 UTC; hadley",
        "Author": "Hadley Wickham [aut, cre],\n  Lionel Henry [aut],\n  RStudio [cph]",
        "Maintainer": "Hadley Wickham <hadley@rstudio.com>",
        "Repository": "CRAN",
        "Date/Publication": "2020-01-24 14:30:02 UTC",
        "Built": "R 3.5.3; x86_64-w64-mingw32; 2020-04-06 22:30:28 UTC; windows"
      }
    },
    "tidyselect": {
      "Source": "CRAN",
      "Repository": "https://mirrors.e-ducation.cn/CRAN/",
      "description": {
        "Package": "tidyselect",
        "Title": "Select from a Set of Strings",
        "Version": "0.2.5",
        "Authors@R": "c(\n    person(\"Lionel\", \"Henry\", ,\"lionel@rstudio.com\", c(\"aut\", \"cre\")),\n    person(\"Hadley\", \"Wickham\", ,\"hadley@rstudio.com\", \"aut\"),\n    person(\"RStudio\", role = \"cph\")\n    )",
        "Description": "A backend for the selecting functions of the 'tidyverse'.\n    It makes it easy to implement select-like functions in your own\n    packages in a way that is consistent with other 'tidyverse'\n    interfaces for selection.",
        "Depends": "R (>= 3.1)",
        "Imports": "glue (>= 1.3.0), purrr, rlang (>= 0.2.2), Rcpp (>= 0.12.0)",
        "Suggests": "covr, dplyr, testthat",
        "LinkingTo": "Rcpp (>= 0.12.0),",
        "License": "GPL-3",
        "Encoding": "UTF-8",
        "LazyData": "true",
        "ByteCompile": "true",
        "RoxygenNote": "6.1.0",
        "NeedsCompilation": "yes",
        "Packaged": "2018-10-11 12:25:22 UTC; lionel",
        "Author": "Lionel Henry [aut, cre],\n  Hadley Wickham [aut],\n  RStudio [cph]",
        "Maintainer": "Lionel Henry <lionel@rstudio.com>",
        "Repository": "CRAN",
        "Date/Publication": "2018-10-11 13:00:03 UTC",
        "Built": "R 3.5.2; x86_64-w64-mingw32; 2019-01-09 00:41:13 UTC; windows"
      }
    },
    "utf8": {
      "Source": "CRAN",
      "Repository": "https://mirrors.e-ducation.cn/CRAN/",
      "description": {
        "Package": "utf8",
        "Version": "1.1.4",
        "Title": "Unicode Text Processing",
        "Authors@R": "c(\n  person(c(\"Patrick\", \"O.\"), \"Perry\",\n         role = c(\"aut\", \"cph\", \"cre\"),\n         email = \"patperry@gmail.com\"),\n  person(\"Unicode, Inc.\",\n         role = c(\"cph\", \"dtc\"),\n         comment = \"Unicode Character Database\"))",
        "Depends": "R (>= 2.10)",
        "Suggests": "knitr, rmarkdown, testthat",
        "Description": "Process and print 'UTF-8' encoded international text (Unicode). Input, validate, normalize, encode, format, and display.",
        "License": "Apache License (== 2.0) | file LICENSE",
        "URL": "https://github.com/patperry/r-utf8",
        "BugReports": "https://github.com/patperry/r-utf8/issues",
        "LazyData": "Yes",
        "Encoding": "UTF-8",
        "VignetteBuilder": "knitr, rmarkdown",
        "NeedsCompilation": "yes",
        "Packaged": "2018-05-24 15:00:57 UTC; ptrck",
        "Author": "Patrick O. Perry [aut, cph, cre],\n  Unicode, Inc. [cph, dtc] (Unicode Character Database)",
        "Maintainer": "Patrick O. Perry <patperry@gmail.com>",
        "Repository": "CRAN",
        "Date/Publication": "2018-05-24 17:09:15 UTC",
        "Built": "R 3.5.2; x86_64-w64-mingw32; 2018-12-26 00:46:52 UTC; windows"
      }
    },
    "vctrs": {
      "Source": "CRAN",
      "Repository": "https://mirrors.e-ducation.cn/CRAN/",
      "description": {
        "Package": "vctrs",
        "Title": "Vector Helpers",
        "Version": "0.2.4",
        "Authors@R": "\n    c(person(given = \"Hadley\",\n             family = \"Wickham\",\n             role = c(\"aut\", \"cre\"),\n             email = \"hadley@rstudio.com\"),\n      person(given = \"Lionel\",\n             family = \"Henry\",\n             role = \"aut\",\n             email = \"lionel@rstudio.com\"),\n      person(given = \"Davis\",\n             family = \"Vaughan\",\n             role = \"aut\",\n             email = \"davis@rstudio.com\"),\n      person(given = \"RStudio\",\n             role = \"cph\"))",
        "Description": "Defines new notions of prototype and size that are\n    used to provide tools for consistent and well-founded type-coercion\n    and size-recycling, and are in turn connected to ideas of type- and\n    size-stability useful for analysing function interfaces.",
        "License": "GPL-3",
        "URL": "https://github.com/r-lib/vctrs",
        "BugReports": "https://github.com/r-lib/vctrs/issues",
        "Depends": "R (>= 3.2)",
        "Imports": "ellipsis (>= 0.2.0), digest, glue, rlang (>= 0.4.5)",
        "Suggests": "bit64, covr, crayon, generics, knitr, pillar (>= 1.4.1),\npkgdown, rmarkdown, testthat (>= 2.3.0), tibble, xml2, zeallot",
        "VignetteBuilder": "knitr",
        "Encoding": "UTF-8",
        "Language": "en-GB",
        "LazyData": "true",
        "RoxygenNote": "7.0.2",
        "NeedsCompilation": "yes",
        "Packaged": "2020-03-08 18:09:38 UTC; lionel",
        "Author": "Hadley Wickham [aut, cre],\n  Lionel Henry [aut],\n  Davis Vaughan [aut],\n  RStudio [cph]",
        "Maintainer": "Hadley Wickham <hadley@rstudio.com>",
        "Repository": "CRAN",
        "Date/Publication": "2020-03-10 09:30:03 UTC",
        "Built": "R 3.5.3; x86_64-w64-mingw32; 2020-04-06 18:45:11 UTC; windows"
      }
    },
    "viridisLite": {
      "Source": "CRAN",
      "Repository": "https://mirrors.e-ducation.cn/CRAN/",
      "description": {
        "Package": "viridisLite",
        "Type": "Package",
        "Title": "Default Color Maps from 'matplotlib' (Lite Version)",
        "Version": "0.3.0",
        "Authors@R": "c(\n      person(\"Simon\", \"Garnier\", email = \"garnier@njit.edu\", role = c(\"aut\", \"cre\")),\n      person(\"Noam\", \"Ross\", email = \"noam.ross@gmail.com\", role = c(\"ctb\", \"cph\")),\n      person(\"Bob\", \"Rudis\", email = \"bob@rud.is\", role = c(\"ctb\", \"cph\")),\n      person(\"Marco\", \"Sciaini\", email = \"sciaini.marco@gmail.com\", role = c(\"ctb\", \"cph\")),\n      person(\"Cédric\", \"Scherer\", email = \"scherer@izw-berlin.de\", role = c(\"ctb\", \"cph\"))\n  )",
        "Maintainer": "Simon Garnier <garnier@njit.edu>",
        "Description": "Implementation of the 'viridis' - the default -, 'magma', 'plasma', \n    'inferno', and 'cividis' color maps for 'R'. 'viridis', 'magma', 'plasma', \n    and 'inferno' are ported from 'matplotlib' <http://matplotlib.org/>, a \n    popular plotting library for 'python'. 'cividis', was developed by Jamie R. \n    Nu?ez and Sean M. Colby. These color maps are designed in such a way that \n    they will analytically be perfectly perceptually-uniform, both in regular \n    form and also when converted to black-and-white. They are also designed to \n    be perceived by readers with the most common form of color blindness (all \n    color maps in this package) and color vision deficiency ('cividis' only). \n    This is the 'lite' version of the more complete 'viridis' package that can \n    be found at <https://cran.r-project.org/package=viridis>.",
        "License": "MIT + file LICENSE",
        "LazyData": "TRUE",
        "Encoding": "UTF-8",
        "Depends": "R (>= 2.10)",
        "Suggests": "hexbin (>= 1.27.0), ggplot2 (>= 1.0.1), testthat, covr",
        "URL": "https://github.com/sjmgarnier/viridisLite",
        "BugReports": "https://github.com/sjmgarnier/viridisLite/issues",
        "RoxygenNote": "6.0.1",
        "NeedsCompilation": "no",
        "Packaged": "2018-02-01 17:33:56 UTC; simon",
        "Author": "Simon Garnier [aut, cre],\n  Noam Ross [ctb, cph],\n  Bob Rudis [ctb, cph],\n  Marco Sciaini [ctb, cph],\n  Cédric Scherer [ctb, cph]",
        "Repository": "CRAN",
        "Date/Publication": "2018-02-01 22:45:56 UTC",
        "Built": "R 3.5.2; ; 2018-12-26 00:46:48 UTC; windows"
      }
    },
    "withr": {
      "Source": "CRAN",
      "Repository": "https://mirrors.e-ducation.cn/CRAN/",
      "description": {
        "Encoding": "UTF-8",
        "Package": "withr",
        "Title": "Run Code 'With' Temporarily Modified Global State",
        "Version": "2.1.2",
        "Authors@R": "c(\n    person(\"Jim\", \"Hester\", , \"james.f.hester@gmail.com\", role = c(\"aut\", \"cre\")),\n    person(\"Kirill\", \"Müller\", , \"krlmlr+r@mailbox.org\", role = \"aut\"),\n    person(\"Kevin\", \"Ushey\", email = \"kevinushey@gmail.com\", role = c(\"aut\")),\n    person(\"Hadley\", \"Wickham\", , \"hadley@rstudio.com\", role = \"aut\"),\n    person(\"Winston\", \"Chang\", role = \"aut\"),\n    person(\"Richard\", \"Cotton\", role = c(\"ctb\")),\n    person(\"RStudio\", role = \"cph\"))",
        "Description": "A set of functions to run code 'with' safely and temporarily\n    modified global state. Many of these functions were originally a part of the\n    'devtools' package, this provides a simple package with limited dependencies\n    to provide access to these functions.",
        "URL": "http://withr.r-lib.org, http://github.com/r-lib/withr#readme",
        "BugReports": "http://github.com/r-lib/withr/issues",
        "Depends": "R (>= 3.0.2)",
        "License": "GPL (>= 2)",
        "LazyData": "true",
        "Imports": "stats, graphics, grDevices",
        "Suggests": "testthat, covr, lattice, DBI, RSQLite, methods, knitr,\nrmarkdown",
        "RoxygenNote": "6.0.1",
        "Collate": "'local_.R' 'with_.R' 'collate.R' 'connection.R' 'db.R'\n'defer.R' 'wrap.R' 'devices.R' 'dir.R' 'env.R' 'file.R'\n'libpaths.R' 'locale.R' 'makevars.R' 'namespace.R' 'options.R'\n'par.R' 'path.R' 'seed.R' 'sink.R' 'tempfile.R' 'torture.R'\n'utils.R' 'with.R'",
        "VignetteBuilder": "knitr",
        "NeedsCompilation": "no",
        "Packaged": "2018-03-15 13:59:37 UTC; jhester",
        "Author": "Jim Hester [aut, cre],\n  Kirill Müller [aut],\n  Kevin Ushey [aut],\n  Hadley Wickham [aut],\n  Winston Chang [aut],\n  Richard Cotton [ctb],\n  RStudio [cph]",
        "Maintainer": "Jim Hester <james.f.hester@gmail.com>",
        "Repository": "CRAN",
        "Date/Publication": "2018-03-15 22:39:56 UTC",
        "Built": "R 3.5.2; ; 2018-12-26 00:46:52 UTC; windows"
      }
    },
    "xtable": {
      "Source": "CRAN",
      "Repository": "https://mirrors.e-ducation.cn/CRAN/",
      "description": {
        "Package": "xtable",
        "Version": "1.8-4",
        "Date": "2019-04-08",
        "Title": "Export Tables to LaTeX or HTML",
        "Authors@R": "c(person(\"David B.\", \"Dahl\", role=\"aut\"),\n             person(\"David\", \"Scott\", role=c(\"aut\",\"cre\"),\n               email=\"d.scott@auckland.ac.nz\"),\n             person(\"Charles\", \"Roosen\", role=\"aut\"),\n             person(\"Arni\", \"Magnusson\", role=\"aut\"),\n             person(\"Jonathan\", \"Swinton\", role=\"aut\"),\n             person(\"Ajay\", \"Shah\", role=\"ctb\"),\n             person(\"Arne\", \"Henningsen\", role=\"ctb\"),\n             person(\"Benno\", \"Puetz\", role=\"ctb\"),\n             person(\"Bernhard\", \"Pfaff\", role=\"ctb\"),\n             person(\"Claudio\", \"Agostinelli\", role=\"ctb\"),\n             person(\"Claudius\", \"Loehnert\", role=\"ctb\"),\n             person(\"David\", \"Mitchell\", role=\"ctb\"),\n             person(\"David\", \"Whiting\", role=\"ctb\"),\n             person(\"Fernando da\", \"Rosa\", role=\"ctb\"),\n             person(\"Guido\", \"Gay\", role=\"ctb\"),\n             person(\"Guido\", \"Schulz\", role=\"ctb\"),\n             person(\"Ian\", \"Fellows\", role=\"ctb\"),\n             person(\"Jeff\", \"Laake\", role=\"ctb\"),\n             person(\"John\", \"Walker\", role=\"ctb\"),\n             person(\"Jun\", \"Yan\", role=\"ctb\"),\n             person(\"Liviu\", \"Andronic\", role=\"ctb\"),\n             person(\"Markus\", \"Loecher\", role=\"ctb\"),\n             person(\"Martin\", \"Gubri\", role=\"ctb\"),\n             person(\"Matthieu\", \"Stigler\", role=\"ctb\"),\n             person(\"Robert\", \"Castelo\", role=\"ctb\"),\n             person(\"Seth\", \"Falcon\", role=\"ctb\"),\n             person(\"Stefan\", \"Edwards\", role=\"ctb\"),\n             person(\"Sven\", \"Garbade\", role=\"ctb\"),\n             person(\"Uwe\", \"Ligges\", role=\"ctb\"))",
        "Maintainer": "David Scott <d.scott@auckland.ac.nz>",
        "Imports": "stats, utils",
        "Suggests": "knitr, plm, zoo, survival",
        "VignetteBuilder": "knitr",
        "Description": "Coerce data to LaTeX and HTML tables.",
        "URL": "http://xtable.r-forge.r-project.org/",
        "Depends": "R (>= 2.10.0)",
        "License": "GPL (>= 2)",
        "Repository": "CRAN",
        "NeedsCompilation": "no",
        "Packaged": "2019-04-21 10:56:51 UTC; dsco036",
        "Author": "David B. Dahl [aut],\n  David Scott [aut, cre],\n  Charles Roosen [aut],\n  Arni Magnusson [aut],\n  Jonathan Swinton [aut],\n  Ajay Shah [ctb],\n  Arne Henningsen [ctb],\n  Benno Puetz [ctb],\n  Bernhard Pfaff [ctb],\n  Claudio Agostinelli [ctb],\n  Claudius Loehnert [ctb],\n  David Mitchell [ctb],\n  David Whiting [ctb],\n  Fernando da Rosa [ctb],\n  Guido Gay [ctb],\n  Guido Schulz [ctb],\n  Ian Fellows [ctb],\n  Jeff Laake [ctb],\n  John Walker [ctb],\n  Jun Yan [ctb],\n  Liviu Andronic [ctb],\n  Markus Loecher [ctb],\n  Martin Gubri [ctb],\n  Matthieu Stigler [ctb],\n  Robert Castelo [ctb],\n  Seth Falcon [ctb],\n  Stefan Edwards [ctb],\n  Sven Garbade [ctb],\n  Uwe Ligges [ctb]",
        "Date/Publication": "2019-04-21 12:20:03 UTC",
        "Built": "R 3.5.3; ; 2019-10-05 23:05:40 UTC; windows"
      }
    },
    "yaml": {
      "Source": "CRAN",
      "Repository": "https://mirrors.e-ducation.cn/CRAN/",
      "description": {
        "Package": "yaml",
        "Type": "Package",
        "Title": "Methods to Convert R Data to YAML and Back",
        "Date": "2018-07-20",
        "Version": "2.2.0",
        "Suggests": "RUnit",
        "Author": "Jeremy Stephens [aut, cre], Kirill Simonov [aut], Yihui Xie [ctb],\n  Zhuoer Dong [ctb], Hadley Wickham [ctb], Jeffrey Horner [ctb], reikoch [ctb],\n  Will Beasley [ctb], Brendan O'Connor [ctb], Gregory R. Warnes [ctb]",
        "Maintainer": "Jeremy Stephens <jeremy.f.stephens@vumc.org>",
        "License": "BSD_3_clause + file LICENSE",
        "Description": "Implements the 'libyaml' 'YAML' 1.1 parser and emitter\n  (<http://pyyaml.org/wiki/LibYAML>) for R.",
        "URL": "https://github.com/viking/r-yaml/",
        "BugReports": "https://github.com/viking/r-yaml/issues",
        "NeedsCompilation": "yes",
        "Packaged": "2018-07-24 19:09:41 UTC; stephej1",
        "Repository": "CRAN",
        "Date/Publication": "2018-07-25 15:40:03 UTC",
        "Built": "R 3.5.3; x86_64-w64-mingw32; 2019-06-09 18:14:26 UTC; windows"
      }
    }
  },
  "files": {
    "data.RData": {
      "checksum": "4efacc6351f9fd713453fe4bfe3f396e"
    },
    "functions.R": {
      "checksum": "34965b9760cafddbbb4dee5d758f6279"
    },
    "global.R": {
      "checksum": "e37fa37fe961022509a49b9607d9586e"
    },
    "packrat/desc/askpass": {
      "checksum": "8f7489a06c7f4260fa08f967b20bedc4"
    },
    "packrat/desc/assertthat": {
      "checksum": "f57f11787995af9c5e6306c16019a0f4"
    },
    "packrat/desc/base64enc": {
      "checksum": "11e6ae32e37fe0a14206ec76d2c752ee"
    },
    "packrat/desc/BH": {
      "checksum": "755e5cd751bd72d7a540378cb647a2d1"
    },
    "packrat/desc/cli": {
      "checksum": "6675999bf0dd8cefafce19be62cf8889"
    },
    "packrat/desc/colorspace": {
      "checksum": "32a0a4d43714a0ae4a60b59f1329bf16"
    },
    "packrat/desc/compare": {
      "checksum": "2f53e560176f9d67b0d414113e7d98d1"
    },
    "packrat/desc/crayon": {
      "checksum": "e8e1d54374d7990350793dc3083fd139"
    },
    "packrat/desc/crosstalk": {
      "checksum": "7246fea1311411afc3e2a262b766cc0e"
    },
    "packrat/desc/curl": {
      "checksum": "ae97dd9d23f513f82f379250187b8bcc"
    },
    "packrat/desc/data.table": {
      "checksum": "25615390aaeb803039336b1fff02ebd7"
    },
    "packrat/desc/digest": {
      "checksum": "1f24a796bcfebfd1f19051761326fe4a"
    },
    "packrat/desc/dplyr": {
      "checksum": "279c48ea141a924a7ae8f85afa47795a"
    },
    "packrat/desc/ellipsis": {
      "checksum": "36429323ffaca4da352848556e842fca"
    },
    "packrat/desc/evaluate": {
      "checksum": "8c9aeac071032afe7d62fba3d8edbc82"
    },
    "packrat/desc/fansi": {
      "checksum": "ee336cf94ab013a33231df3912f500f6"
    },
    "packrat/desc/ggplot2": {
      "checksum": "79ce167e77c93a02583d44a44eac4e48"
    },
    "packrat/desc/glue": {
      "checksum": "1974e5c4ebb75d4c33dcd8f611bcc4ca"
    },
    "packrat/desc/gtable": {
      "checksum": "324efeb8e700d23a0a041ff806a9e599"
    },
    "packrat/desc/hexbin": {
      "checksum": "41bd14e23eecc3bdbcde0baa8265766d"
    },
    "packrat/desc/htmltools": {
      "checksum": "2750816f7148a5883bdafc14eb3f591a"
    },
    "packrat/desc/htmlwidgets": {
      "checksum": "47038ee04d64176bb264432cd17c6768"
    },
    "packrat/desc/httpuv": {
      "checksum": "51044e37755f106ec9d72e2c99fad646"
    },
    "packrat/desc/httr": {
      "checksum": "4c35112fb176bdb71f08386a10ed5077"
    },
    "packrat/desc/isoband": {
      "checksum": "1e5370ba83c62375f712af3a83639144"
    },
    "packrat/desc/jsonlite": {
      "checksum": "27002ca85df5a043ece09c3889e3a3f5"
    },
    "packrat/desc/labeling": {
      "checksum": "1fbd50ca41ac524d1c674ff4b29f5226"
    },
    "packrat/desc/later": {
      "checksum": "b46c1d3bfd37102d046de7e86b0a5658"
    },
    "packrat/desc/lattice": {
      "checksum": "99f0f49f8ecc42571ae9e4891f046f8d"
    },
    "packrat/desc/lazyeval": {
      "checksum": "bd1939563bf6c7d6c089db595dc7d753"
    },
    "packrat/desc/lifecycle": {
      "checksum": "af003b11e0337098df26337b76f9f1fb"
    },
    "packrat/desc/magrittr": {
      "checksum": "2d824650626aade24884a92e3b738136"
    },
    "packrat/desc/MASS": {
      "checksum": "c80fd71e0ac5df041e02759959c037b3"
    },
    "packrat/desc/Matrix": {
      "checksum": "eb5d390c03d7479f0ed130a150f64755"
    },
    "packrat/desc/mgcv": {
      "checksum": "f3dbd2b85700c73fd8233126297eac13"
    },
    "packrat/desc/mime": {
      "checksum": "511b5bb66ee6423915b30ec16319de20"
    },
    "packrat/desc/munsell": {
      "checksum": "ddadd3c7a606aa22f9324b4b39781074"
    },
    "packrat/desc/nlme": {
      "checksum": "edf4df96e7741336d1d199efba07742f"
    },
    "packrat/desc/openssl": {
      "checksum": "77768187a38d558978fe583c77bf0208"
    },
    "packrat/desc/pillar": {
      "checksum": "6ce5dbb29b3c23ebf0d6229bf2ff2151"
    },
    "packrat/desc/pkgconfig": {
      "checksum": "db972963fd66cfa00ff16660e0b6890d"
    },
    "packrat/desc/plogr": {
      "checksum": "b51fbeff5cb727a7864c19605f188c8a"
    },
    "packrat/desc/plotly": {
      "checksum": "0b8882eeb9903057c292a6e48a961fe5"
    },
    "packrat/desc/praise": {
      "checksum": "4d45c629b8ecdcbb13c677150b3499b8"
    },
    "packrat/desc/prediction": {
      "checksum": "e728b164182bb0004b5c0a82900fca8b"
    },
    "packrat/desc/promises": {
      "checksum": "58351de6b5d336351bc09fe18bdc496f"
    },
    "packrat/desc/purrr": {
      "checksum": "d63c3afd5e5fe177c58272bc2e5cb5a4"
    },
    "packrat/desc/R6": {
      "checksum": "892b5e4e6947803dfb91ca1d2267fe5d"
    },
    "packrat/desc/RColorBrewer": {
      "checksum": "a23f6acf7f0690f89fdc251821b34010"
    },
    "packrat/desc/Rcpp": {
      "checksum": "dd73eee1f74145618ed64975ae0dd2ee"
    },
    "packrat/desc/rlang": {
      "checksum": "95351351bf9c88548e9e19dd112d221d"
    },
    "packrat/desc/scales": {
      "checksum": "432922bf3705a57c9ea7236ef303e540"
    },
    "packrat/desc/shiny": {
      "checksum": "ca8fff1858ea64b10cefb93e1a67f09b"
    },
    "packrat/desc/sourcetools": {
      "checksum": "cd32e846e1b41fdc266ba3ab06270c57"
    },
    "packrat/desc/stargazer": {
      "checksum": "2f98d48ad38800318cb4ee74b48610d8"
    },
    "packrat/desc/stringi": {
      "checksum": "6a9b924b9da53588a5186cf10ce58a9e"
    },
    "packrat/desc/sys": {
      "checksum": "ebc71e23f227a89c5ec895761b2734ba"
    },
    "packrat/desc/testthat": {
      "checksum": "af4a0c0e34ffdfb3ae12d52a2e8d6392"
    },
    "packrat/desc/tibble": {
      "checksum": "9ba3d039ca5e3646d9614aecc2c41e37"
    },
    "packrat/desc/tidyr": {
      "checksum": "1afba62243b982f1aa106b1ecd7e36f1"
    },
    "packrat/desc/tidyselect": {
      "checksum": "536cc465dfd2e176087394cac6a9919d"
    },
    "packrat/desc/utf8": {
      "checksum": "ab5e925ca23638ff8ef50896851620c9"
    },
    "packrat/desc/vctrs": {
      "checksum": "42a070bf48fce14bd3e0a614264f1bed"
    },
    "packrat/desc/viridisLite": {
      "checksum": "ce216c9f347d1162b7a4cf8296efa6a1"
    },
    "packrat/desc/withr": {
      "checksum": "4d5a3acc7f01e077ae49bd85b26711f9"
    },
    "packrat/desc/xtable": {
      "checksum": "883f6012d18b109ef0d7c2d804c4139d"
    },
    "packrat/desc/yaml": {
      "checksum": "8711931ddbead9fa9762711a23d52d34"
    },
    "packrat/packrat.lock": {
      "checksum": "cfaea0c7acbb65b5424a25fb72a8d3e8"
    },
    "README.txt": {
      "checksum": "5f649655b418ebefc1cc4b276712dd1d"
    },
    "server.R": {
      "checksum": "5d9c746b287942f3dbd0daccad1233e4"
    },
    "ui.R": {
      "checksum": "10b1496813d3f113806656953381d3cf"
    }
  },
  "users": null
}
